# Supplementary material for: 3-(4-Fluoro­phenyl­sulfin­yl)-2,5-dimethyl-1-benzofuran
Source: Acta Crystallogr Sect E Struct Rep Online. 2010 Feb 6;66(Pt 3):o543. doi: 10.1107/S1600536810003740 (PMC2983593; doi:10.1107/S1600536810003740)
Supplement: Supplementary file 2 [file e-66-0o543-Isup2.hkl]

# 
# h,k,l, Fc-squared, Fo-squared, sigma(Fo-squared) and status flag 
# 
data_I
_shelx_title ' 1001 IN P2(1)/C' 
_shelx_refln_list_code          4 
_shelx_F_calc_maximum      160.81 
_exptl_crystal_F_000       600.00 
_reflns_d_resolution_high  0.7677 
 
loop_ 
 _symmetry_equiv_pos_as_xyz 
 'x, y, z' 
 '-x, y+1/2, -z+1/2' 
 '-x, -y, -z' 
 'x, -y-1/2, z-1/2' 
 
_cell_length_a    11.3951 
_cell_length_b     6.1223 
_cell_length_c    19.6899 
_cell_angle_alpha  90.000 
_cell_angle_beta  100.155 
_cell_angle_gamma  90.000 
 
_shelx_F_squared_multiplier     1.000 
 
loop_ 
 _refln_index_h 
 _refln_index_k 
 _refln_index_l 
 _refln_F_squared_calc 
 _refln_F_squared_meas 
 _refln_F_squared_sigma 
 _refln_observed_status 
   1   0   0      886.47      920.58     15.70 o 
   2   0   0     1557.48     1568.06     24.02 o 
   3   0   0     5409.94     5275.19    195.91 o 
   4   0   0     1639.73     1727.16     29.54 o 
   5   0   0     1787.74     1775.91     30.47 o 
   6   0   0      615.14      769.04     13.76 o 
   7   0   0      932.60      946.54     16.92 o 
   8   0   0      801.57      790.86     14.43 o 
   9   0   0      339.57      317.42      6.70 o 
  10   0   0       15.80       22.48      1.43 o 
  11   0   0      126.59      138.75      4.89 o 
  12   0   0       87.88       82.12      8.02 o 
  13   0   0       14.12       23.59      3.59 o 
  14   0   0      263.78      268.26     15.37 o 
   1   1   0     6783.35     6218.82     54.96 o 
   2   1   0     1192.13     1169.54     11.37 o 
   3   1   0     2471.24     2511.21     23.47 o 
   4   1   0     2377.33     2271.75     25.43 o 
   5   1   0        2.41        2.69      0.52 o 
   6   1   0      446.23      406.18      5.12 o 
   7   1   0      513.23      541.33      6.71 o 
   8   1   0       17.01       16.56      0.77 o 
   9   1   0      136.20      127.87      2.58 o 
  10   1   0      343.20      318.90      4.99 o 
  11   1   0       33.34       36.51      1.74 o 
  12   1   0      158.55      156.76      4.36 o 
  13   1   0      220.27      207.73      9.59 o 
  14   1   0       32.89       34.90      4.47 o 
   0   2   0       14.00        8.45      0.58 o 
   1   2   0     1089.84     1052.04      9.02 o 
   2   2   0     3252.49     3210.45     28.50 o 
   3   2   0     1451.62     1633.76     15.74 o 
   4   2   0     2086.26     2206.53     23.29 o 
   5   2   0      100.96      137.62      2.65 o 
   6   2   0        9.52        3.50      0.53 o 
   7   2   0      132.69      125.62      2.34 o 
   8   2   0        0.49        0.41      0.54 o 
   9   2   0      462.42      427.14      7.11 o 
  10   2   0       28.12       30.39      1.59 o 
  11   2   0       29.79       26.98      1.61 o 
  12   2   0        4.61        4.88      1.07 o 
  13   2   0       74.69       76.78      2.95 o 
  14   2   0       63.49       83.06      8.43 o 
   1   3   0      395.92      456.08      6.20 o 
   2   3   0        7.07        2.88      0.33 o 
   3   3   0       37.51       61.71      1.55 o 
   4   3   0      580.71      667.03      7.14 o 
   5   3   0        0.08        0.47      0.38 o 
   6   3   0       19.57       16.08      0.79 o 
   7   3   0        1.20        2.66      0.63 o 
   8   3   0       14.70       11.24      1.14 o 
   9   3   0       55.54       59.34      2.09 o 
  10   3   0      401.53      376.09      6.89 o 
  11   3   0       56.36       63.90      2.41 o 
  12   3   0       11.83       16.68      1.68 o 
  13   3   0       27.67       31.13      2.34 o 
   0   4   0      857.36      855.37     14.88 o 
   1   4   0     1172.69     1215.88     11.33 o 
   2   4   0      299.22      334.37      3.66 o 
   3   4   0       27.13       25.16      0.72 o 
   4   4   0      113.59      117.10      1.97 o 
   5   4   0      305.45      311.29      4.07 o 
   6   4   0      163.93      174.74      3.15 o 
   7   4   0       54.73       59.08      2.73 o 
   8   4   0       14.59       18.38      1.28 o 
   9   4   0       34.37       35.78      1.76 o 
  10   4   0       54.89       49.99      2.37 o 
  11   4   0        0.39        0.79      1.04 o 
  12   4   0       10.00       11.36      1.64 o 
   1   5   0      102.61      103.07      1.56 o 
   2   5   0       92.67      101.00      1.58 o 
   3   5   0      176.97      192.95      2.91 o 
   4   5   0       13.31       11.37      0.78 o 
   5   5   0      168.31      165.03      3.06 o 
   6   5   0        2.52        3.34      0.79 o 
   7   5   0       16.63       15.04      1.16 o 
   8   5   0        0.29        0.37      0.91 o 
   9   5   0       23.69       22.26      1.84 o 
  10   5   0      199.45      203.39     10.52 o 
  11   5   0       23.01       22.98      2.43 o 
   0   6   0      259.12      263.59      5.00 o 
   1   6   0       72.28       73.43      1.36 o 
   2   6   0       17.43       16.26      0.78 o 
   3   6   0       12.74       16.04      0.88 o 
   4   6   0        1.37        0.93      0.59 o 
   5   6   0      138.75      153.07      4.79 o 
   6   6   0       82.01       95.06      2.96 o 
   7   6   0      252.65      253.67      5.10 o 
   8   6   0       36.79       39.52      2.27 o 
   9   6   0        4.47        8.37      1.72 o 
   1   7   0      144.99      151.87      2.54 o 
   2   7   0        0.08       -0.21      0.57 o 
   3   7   0        2.20        1.60      0.73 o 
   4   7   0      118.55      127.78      2.90 o 
   5   7   0      133.94      141.96      4.21 o 
   6   7   0       70.84       74.13      2.85 o 
 -14   1   1      121.58      120.78      7.19 o 
 -13   1   1      119.01      121.04      5.34 o 
 -12   1   1       68.11       68.97      2.40 o 
 -11   1   1       29.35       20.85      2.11 o 
 -10   1   1       62.69       58.31      1.74 o 
  -9   1   1      117.83      133.53      2.63 o 
  -8   1   1       16.62       12.04      0.70 o 
  -7   1   1      556.62      532.68      6.62 o 
  -6   1   1      494.20      554.97      6.74 o 
  -5   1   1     1858.00     2177.99     24.52 o 
  -4   1   1       27.09       23.77      0.96 o 
  -3   1   1     4370.02     4402.61     40.54 o 
  -2   1   1    10587.42     9919.48    103.70 o 
  -1   1   1     2186.11     2222.77     20.66 o 
   0   1   1     1748.96     1708.83     15.82 o 
   1   1   1     2541.17     2468.56     20.12 o 
   2   1   1     1914.45     2068.48     21.04 o 
   3   1   1      290.73      373.13      7.07 o 
   4   1   1        1.83        0.71      0.15 o 
   5   1   1      218.72      203.05      2.59 o 
   6   1   1      164.44      144.66      2.50 o 
   7   1   1        9.38        6.49      0.46 o 
   8   1   1      231.83      200.33      2.86 o 
   9   1   1      669.52      646.82      8.77 o 
  10   1   1        5.51        4.39      0.90 o 
  11   1   1       12.59       12.88      1.06 o 
  12   1   1       99.55       95.95      3.39 o 
  13   1   1       13.90       12.59      2.55 o 
  14   1   1        0.16       -0.99      2.75 o 
 -14   2   1        4.14        3.72      3.97 o 
 -13   2   1       92.89       92.24      4.03 o 
 -12   2   1       27.48       28.99      1.86 o 
 -11   2   1       86.09       74.38      2.50 o 
 -10   2   1      185.30      188.44      4.08 o 
  -9   2   1      268.27      226.27      4.35 o 
  -8   2   1      761.69      738.13      9.64 o 
  -7   2   1      393.36      371.05      5.24 o 
  -6   2   1      263.25      312.71      4.43 o 
  -5   2   1      142.89      150.41      2.12 o 
  -4   2   1        4.56        1.35      0.28 o 
  -3   2   1     1222.39     1230.53     13.12 o 
  -2   2   1       94.05      104.50      1.34 o 
  -1   2   1        0.09        0.23      0.14 o 
   0   2   1      313.07      313.40      2.99 o 
   1   2   1       53.63       51.51      0.78 o 
   2   2   1     1021.02     1145.18     11.24 o 
   3   2   1      532.47      634.70      7.03 o 
   4   2   1      318.04      279.38      3.65 o 
   5   2   1        0.65        0.82      0.47 o 
   6   2   1      246.77      211.05      3.26 o 
   7   2   1       97.65       91.08      1.98 o 
   8   2   1      184.37      165.61      3.21 o 
   9   2   1       25.09       22.29      1.26 o 
  10   2   1       37.34       39.56      1.81 o 
  11   2   1      308.28      309.10      7.04 o 
  12   2   1       97.91       96.38      2.76 o 
  13   2   1      289.73      286.12      6.47 o 
  14   2   1      117.98      113.98      7.44 o 
 -13   3   1       88.95       93.76      6.03 o 
 -12   3   1       43.50       46.95      2.51 o 
 -11   3   1      226.19      225.79      6.05 o 
 -10   3   1        3.28        3.79      1.00 o 
  -9   3   1      182.27      170.54      3.79 o 
  -8   3   1      243.65      226.32      4.48 o 
  -7   3   1      272.17      235.27      4.12 o 
  -6   3   1      299.48      294.77      3.82 o 
  -5   3   1      190.57      171.06      2.45 o 
  -4   3   1      958.98     1017.09     10.58 o 
  -3   3   1      715.78      786.63      8.28 o 
  -2   3   1        1.89        0.91      0.24 o 
  -1   3   1       53.16       57.43      0.92 o 
   0   3   1     1657.80     1756.28     15.96 o 
   1   3   1     1522.26     1492.15     13.63 o 
   2   3   1     3064.41     3025.03     46.67 o 
   3   3   1      255.04      228.37      2.61 o 
   4   3   1       71.44       43.79      1.04 o 
   5   3   1        0.31        2.38      0.46 o 
   6   3   1       66.59       62.46      1.52 o 
   7   3   1     1808.98     1705.52     24.19 o 
   8   3   1      137.85      122.77      3.07 o 
   9   3   1       67.32       66.71      2.22 o 
  10   3   1      290.15      281.72      5.58 o 
  11   3   1      382.13      373.29      7.19 o 
  12   3   1       59.54       65.54      2.96 o 
  13   3   1       64.56       64.01      3.40 o 
 -12   4   1       25.30       29.09      2.57 o 
 -11   4   1      173.01      172.92      6.98 o 
 -10   4   1      495.04      502.64     10.43 o 
  -9   4   1      372.38      346.52      8.14 o 
  -8   4   1        7.79        8.19      1.00 o 
  -7   4   1      348.70      332.79      5.54 o 
  -6   4   1      426.90      401.12      5.47 o 
  -5   4   1      532.90      501.65      6.01 o 
  -4   4   1      310.82      257.93      3.22 o 
  -3   4   1      618.26      608.94      6.66 o 
  -2   4   1     1200.87     1239.20     12.38 o 
  -1   4   1     1237.15     1292.19     11.57 o 
   0   4   1        1.05        0.41      0.30 o 
   1   4   1      388.39      357.87      3.68 o 
   2   4   1       65.86       76.63      1.24 o 
   3   4   1       71.13       81.71      1.43 o 
   4   4   1      729.54      714.33      8.75 o 
   5   4   1       40.23       38.62      1.17 o 
   6   4   1     1652.68     1564.83     21.06 o 
   7   4   1     1174.88     1100.72     16.65 o 
   8   4   1       42.93       39.01      1.72 o 
   9   4   1        4.79        3.36      0.96 o 
  10   4   1       36.00       32.44      1.79 o 
  11   4   1      170.27      187.64      4.91 o 
  12   4   1       14.46       16.79      1.86 o 
 -11   5   1       57.47       58.53      3.52 o 
 -10   5   1        3.34        6.68      2.32 o 
  -9   5   1       30.04       32.18      2.01 o 
  -8   5   1       53.03       47.75      2.31 o 
  -7   5   1      274.69      253.94      5.19 o 
  -6   5   1      857.58      853.12     11.29 o 
  -5   5   1        2.09        3.02      0.66 o 
  -4   5   1       41.41       40.87      1.30 o 
  -3   5   1       59.24       56.54      1.28 o 
  -2   5   1       18.07       14.97      0.65 o 
  -1   5   1        9.21       12.84      0.53 o 
   0   5   1       70.26       61.17      1.36 o 
   1   5   1      267.03      262.29      2.81 o 
   2   5   1     1007.05      974.06      8.78 o 
   3   5   1      820.48      796.14      8.47 o 
   4   5   1      127.80      113.31      2.07 o 
   5   5   1       59.41       48.69      1.87 o 
   6   5   1        0.79        2.92      0.79 o 
   7   5   1      123.07      116.80      3.09 o 
   8   5   1      263.78      243.68      5.12 o 
   9   5   1       50.43       48.50      2.24 o 
  10   5   1       12.12       17.31      1.67 o 
  11   5   1        7.62        4.33      1.42 o 
  -9   6   1       65.03       68.66      3.36 o 
  -8   6   1       80.38       81.61      3.55 o 
  -7   6   1        7.70        8.60      1.23 o 
  -6   6   1      120.92      119.83      3.04 o 
  -5   6   1      148.75      157.44      3.49 o 
  -4   6   1       34.67       40.92      1.38 o 
  -3   6   1       72.76       65.44      1.84 o 
  -2   6   1        3.40        3.23      0.56 o 
  -1   6   1        9.96       10.55      0.63 o 
   0   6   1        0.48        0.16      0.39 o 
   1   6   1       27.57       26.40      0.86 o 
   2   6   1        7.46        9.09      0.65 o 
   3   6   1      173.16      163.78      2.64 o 
   4   6   1       62.98       54.86      1.64 o 
   5   6   1      197.00      185.06      3.61 o 
   6   6   1      385.43      371.75      6.55 o 
   7   6   1        1.13        2.63      1.05 o 
   8   6   1       11.35        7.70      1.72 o 
   9   6   1       19.48       19.71      2.04 o 
  -7   7   1        3.13        3.77      1.31 o 
  -6   7   1       19.51       19.03      1.59 o 
  -5   7   1       19.58       20.66      1.31 o 
  -4   7   1       34.58       32.57      1.46 o 
  -3   7   1        0.14       -0.63      0.64 o 
  -2   7   1       54.13       54.84      1.91 o 
  -1   7   1       14.03       17.71      0.91 o 
   0   7   1       43.31       52.36      1.45 o 
   1   7   1       59.37       65.36      1.52 o 
   2   7   1        1.13        0.56      0.64 o 
   3   7   1        5.51        4.17      0.87 o 
   4   7   1       33.16       32.19      1.78 o 
   5   7   1       15.85       20.94      2.14 o 
   6   7   1       37.36       38.58      2.15 o 
 -14   0   2       92.78       90.00      8.43 o 
 -13   0   2      279.16      283.21     10.60 o 
 -12   0   2      216.59      220.57      6.79 o 
 -11   0   2        0.09       -1.01      1.01 o 
 -10   0   2        1.50        2.56      0.85 o 
  -9   0   2      218.36      227.17      5.40 o 
  -8   0   2       96.07      107.62      2.95 o 
  -7   0   2     3098.74     3210.47     54.81 o 
  -6   0   2      445.46      446.32      8.39 o 
  -5   0   2        0.64        0.75      0.36 o 
  -4   0   2     9459.50     8820.83    153.79 o 
  -3   0   2    25861.17    23183.04    385.46 o 
  -2   0   2     1752.27     1853.83     24.95 o 
  -1   0   2       15.29       18.02      0.55 o 
   0   0   2      110.93      114.37      1.95 o 
   1   0   2    11409.55     9981.87    121.42 o 
   2   0   2      478.80      478.93      6.87 o 
   3   0   2     3014.65     2988.98     41.33 o 
   4   0   2     2259.84     2285.38     34.56 o 
   5   0   2     1673.73     1556.14     23.84 o 
   6   0   2      335.34      291.28      5.15 o 
   7   0   2     2005.44     2060.54     31.63 o 
   8   0   2       95.19       87.16      2.28 o 
   9   0   2      266.77      251.45      4.59 o 
  10   0   2      665.82      633.30      9.90 o 
  11   0   2      206.59      204.73      6.95 o 
  12   0   2        0.71        0.37      2.10 o 
  13   0   2      242.37      239.26      8.38 o 
  14   0   2        2.83        8.93      5.45 o 
 -14   1   2       31.85       34.13      4.29 o 
 -13   1   2        6.44        8.32      1.60 o 
 -12   1   2       84.37       77.75      2.61 o 
 -11   1   2       55.09       61.83      1.98 o 
 -10   1   2       45.67       45.65      1.58 o 
  -9   1   2      124.05      103.11      2.06 o 
  -8   1   2       84.16       70.81      1.53 o 
  -7   1   2     2213.10     2247.53     25.48 o 
  -6   1   2     1468.85     1455.50     16.67 o 
  -5   1   2     1217.49     1244.38     14.00 o 
  -4   1   2     1073.46     1107.12     11.27 o 
  -3   1   2    10475.72     9986.11    139.27 o 
  -2   1   2     6493.29     6167.86    112.10 o 
  -1   1   2     2075.50     2115.55     20.55 o 
   0   1   2     6661.91     6175.44     61.75 o 
   1   1   2     1089.00     1073.09     11.29 o 
   2   1   2     3980.77     4172.35     38.89 o 
   3   1   2      624.69      636.93      6.72 o 
   4   1   2       22.51       18.22      0.53 o 
   5   1   2        0.08        0.69      0.23 o 
   6   1   2       75.21       46.43      1.13 o 
   7   1   2      268.63      263.82      3.45 o 
   8   1   2     1242.67     1222.22     13.58 o 
   9   1   2      347.23      338.38      5.19 o 
  10   1   2      201.31      193.75      3.57 o 
  11   1   2       38.47       37.80      1.56 o 
  12   1   2        0.67       -1.15      1.54 o 
  13   1   2      335.81      341.85      8.85 o 
  14   1   2      258.26      270.93      9.63 o 
 -14   2   2       34.40       37.91      3.69 o 
 -13   2   2       62.73       71.02      3.51 o 
 -12   2   2      325.56      311.62      6.14 o 
 -11   2   2       65.46       53.76      2.27 o 
 -10   2   2     1044.45     1000.90     15.28 o 
  -9   2   2       30.19       36.98      1.47 o 
  -8   2   2        9.77       16.09      1.05 o 
  -7   2   2      425.88      443.41      5.88 o 
  -6   2   2        1.27        0.84      0.31 o 
  -5   2   2     3344.36     3399.85     35.62 o 
  -4   2   2        6.47        7.43      0.37 o 
  -3   2   2       26.13       28.06      0.82 o 
  -2   2   2      578.05      540.29      5.48 o 
  -1   2   2      397.79      384.38      3.57 o 
   0   2   2     1266.45     1225.65     10.74 o 
   1   2   2      361.77      360.80      5.42 o 
   2   2   2      338.42      346.08      3.87 o 
   3   2   2        0.37        3.67      0.78 o 
   4   2   2     1839.04     1930.29     23.24 o 
   5   2   2      245.52      211.08      3.19 o 
   6   2   2       31.78       27.44      0.98 o 
   7   2   2       99.33      115.71      2.74 o 
   8   2   2      103.81      104.55      2.44 o 
   9   2   2       46.51       41.97      1.61 o 
  10   2   2      212.83      207.26      4.08 o 
  11   2   2       66.15       69.90      2.27 o 
  12   2   2      240.76      245.10      4.86 o 
  13   2   2       49.30       45.67      3.49 o 
 -13   3   2      103.98      116.01      4.73 o 
 -12   3   2       10.88       12.53      1.56 o 
 -11   3   2       20.14       15.86      1.47 o 
 -10   3   2        4.78        6.61      1.07 o 
  -9   3   2       94.67       89.81      2.59 o 
  -8   3   2       21.92       22.05      1.23 o 
  -7   3   2       18.36       23.02      1.01 o 
  -6   3   2      557.26      594.14      7.43 o 
  -5   3   2      142.26      138.16      1.92 o 
  -4   3   2      307.60      384.81      4.34 o 
  -3   3   2       20.45       21.17      0.61 o 
  -2   3   2      238.01      248.06      2.74 o 
  -1   3   2       18.54       35.20      0.79 o 
   0   3   2      184.38      200.58      2.30 o 
   1   3   2     1676.18     1997.36     16.98 o 
   2   3   2       70.42       91.07      1.41 o 
   3   3   2      206.94      261.32      3.08 o 
   4   3   2        0.17        1.09      0.36 o 
   5   3   2        6.40        4.44      0.54 o 
   6   3   2      458.56      500.57      7.81 o 
   7   3   2       92.61       86.37      2.14 o 
   8   3   2       99.76       95.12      2.34 o 
   9   3   2      208.61      206.70      4.45 o 
  10   3   2       28.24       31.94      2.66 o 
  11   3   2       98.95       96.84      2.78 o 
  12   3   2       15.92       16.69      1.48 o 
  13   3   2       74.93       85.98      3.76 o 
 -12   4   2       39.15       43.15      4.03 o 
 -11   4   2        0.73        0.15      1.05 o 
 -10   4   2       20.64       20.27      1.67 o 
  -9   4   2        4.35        2.42      0.98 o 
  -8   4   2      142.32      140.21      3.78 o 
  -7   4   2        8.51        9.34      0.83 o 
  -6   4   2        0.01        0.42      0.56 o 
  -5   4   2       87.19       72.76      3.43 o 
  -4   4   2      212.04      203.06      2.73 o 
  -3   4   2        2.50        2.69      0.42 o 
  -2   4   2     1292.76     1358.21     12.95 o 
  -1   4   2       13.48       13.99      0.51 o 
   0   4   2      589.85      605.50      5.97 o 
   1   4   2       38.19       36.07      0.84 o 
   2   4   2       13.40       21.10      0.63 o 
   3   4   2       49.65       55.70      1.01 o 
   4   4   2        0.27        0.51      0.43 o 
   5   4   2      169.80      163.03      2.86 o 
   6   4   2       12.84       19.26      1.15 o 
   7   4   2       14.76       17.55      1.66 o 
   8   4   2       61.52       62.06      2.05 o 
   9   4   2        1.67        1.84      0.76 o 
  10   4   2       16.72       19.67      1.79 o 
  11   4   2        0.45        2.42      1.06 o 
  12   4   2        5.29        2.76      1.31 o 
 -11   5   2        1.87        4.71      1.67 o 
 -10   5   2        1.11        1.27      1.17 o 
  -9   5   2       19.07       23.41      1.79 o 
  -8   5   2       62.05       63.97      2.36 o 
  -7   5   2       56.46       55.22      2.15 o 
  -6   5   2      183.67      178.90      3.88 o 
  -5   5   2        4.61        5.49      0.72 o 
  -4   5   2       98.11       94.19      2.29 o 
  -3   5   2      166.09      171.47      2.67 o 
  -2   5   2       14.77       14.04      0.66 o 
  -1   5   2      327.14      340.70      3.72 o 
   0   5   2      341.53      332.95      3.71 o 
   1   5   2        8.23       10.71      0.59 o 
   2   5   2        1.57        2.77      0.45 o 
   3   5   2      631.42      638.95      6.53 o 
   4   5   2        1.63        5.27      0.67 o 
   5   5   2      128.42      104.96      2.41 o 
   6   5   2        6.66        4.43      0.83 o 
   7   5   2      141.05      127.07      3.05 o 
   8   5   2      134.52      121.98      3.09 o 
   9   5   2        0.01       -0.65      0.99 o 
  10   5   2        0.17       -1.03      1.03 o 
  11   5   2        0.21        0.84      1.22 o 
  -9   6   2      171.06      186.21     11.57 o 
  -8   6   2       27.66       26.20      2.05 o 
  -7   6   2       69.94       70.54      2.60 o 
  -6   6   2      276.27      268.50      5.05 o 
  -5   6   2        1.16        2.81      0.84 o 
  -4   6   2       87.00       96.82      2.26 o 
  -3   6   2       70.54       65.73      1.66 o 
  -2   6   2       98.67      104.28      1.98 o 
  -1   6   2      139.93      136.07      2.00 o 
   0   6   2      230.62      230.28      3.06 o 
   1   6   2      126.74      132.19      1.92 o 
   2   6   2      360.80      389.40      4.60 o 
   3   6   2      339.59      355.10      4.74 o 
   4   6   2       14.24       11.62      0.91 o 
   5   6   2       20.92       23.42      1.28 o 
   6   6   2        3.33        5.24      1.07 o 
   7   6   2        1.37        1.75      1.11 o 
   8   6   2       35.94       42.40      2.63 o 
   9   6   2      125.72      140.56      4.88 o 
  -7   7   2      138.37      145.95      6.08 o 
  -6   7   2       13.02       13.91      1.54 o 
  -5   7   2       49.91       53.39      2.04 o 
  -4   7   2        0.26        1.40      0.79 o 
  -3   7   2       20.25       21.43      1.24 o 
  -2   7   2       65.61       75.43      1.88 o 
  -1   7   2       10.05       14.23      0.93 o 
   0   7   2      287.16      296.42      4.15 o 
   1   7   2        7.90       12.69      0.88 o 
   2   7   2        5.02        5.11      0.89 o 
   3   7   2        0.14        0.84      0.73 o 
   4   7   2        7.68       10.55      1.18 o 
   5   7   2      143.53      128.62      3.69 o 
   6   7   2       13.04       15.78      1.77 o 
 -14   1   3       23.48       29.75      5.21 o 
 -13   1   3        0.80        1.19      1.25 o 
 -12   1   3      103.33       99.14      2.93 o 
 -11   1   3       11.11        9.88      0.99 o 
 -10   1   3      576.13      549.62      8.40 o 
  -9   1   3        0.84        1.10      0.53 o 
  -8   1   3        3.94        3.22      0.51 o 
  -7   1   3      429.47      487.31      6.57 o 
  -6   1   3     1208.32     1142.48     13.22 o 
  -5   1   3        6.10        4.50      0.52 o 
  -4   1   3       43.08       41.64      0.86 o 
  -3   1   3     3458.06     3467.16     33.38 o 
  -2   1   3     1926.09     2075.67     21.16 o 
  -1   1   3     1708.61     1830.97     16.48 o 
   0   1   3      284.04      260.22      2.63 o 
   1   1   3     6735.36     6675.11    101.91 o 
   2   1   3    10754.69    10253.90    139.68 o 
   3   1   3      137.03      153.94      2.04 o 
   4   1   3      184.16      205.89      2.62 o 
   5   1   3       15.84        4.27      0.48 o 
   6   1   3      407.16      406.64      4.64 o 
   7   1   3      138.76      156.95      2.23 o 
   8   1   3      212.67      230.57      3.07 o 
   9   1   3       28.28       31.44      1.33 o 
  10   1   3      843.53      802.83     10.77 o 
  11   1   3       91.15       89.82      2.41 o 
  12   1   3        0.37       -0.20      1.53 o 
  13   1   3       14.22       17.72      2.64 o 
  14   1   3      107.71      118.41     10.55 o 
 -14   2   3      125.20      137.64      6.71 o 
 -13   2   3       82.30       88.59      3.91 o 
 -12   2   3        3.33        4.24      1.38 o 
 -11   2   3       50.94       60.96      2.21 o 
 -10   2   3        1.25        4.20      0.93 o 
  -9   2   3      206.25      198.21      3.77 o 
  -8   2   3        2.61        7.38      0.85 o 
  -7   2   3      521.55      533.12      6.21 o 
  -6   2   3     3352.81     3409.66     34.08 o 
  -5   2   3      132.69      126.41      2.01 o 
  -4   2   3       19.09        9.21      0.52 o 
  -3   2   3      908.58      976.21     11.22 o 
  -2   2   3        0.11        0.46      0.21 o 
  -1   2   3        6.53        6.57      0.25 o 
   0   2   3     1240.85     1244.16     10.66 o 
   1   2   3     2548.69     2617.82     23.62 o 
   2   2   3      478.96      457.04      4.56 o 
   3   2   3     1427.62     1545.00     16.84 o 
   4   2   3      936.96     1014.34     11.86 o 
   5   2   3       38.72       38.39      0.99 o 
   6   2   3       35.59       19.49      0.77 o 
   7   2   3       44.28       42.84      1.36 o 
   8   2   3      469.43      429.33      6.17 o 
   9   2   3      339.59      332.49      5.15 o 
  10   2   3      465.64      447.22      6.64 o 
  11   2   3       43.55       43.97      1.85 o 
  12   2   3        3.72        3.21      0.98 o 
  13   2   3       31.89       41.34      4.60 o 
 -13   3   3      142.64      135.90      8.25 o 
 -12   3   3       54.93       63.32      2.87 o 
 -11   3   3      154.76      149.83      4.22 o 
 -10   3   3      230.76      222.55      5.19 o 
  -9   3   3      425.13      417.93      7.52 o 
  -8   3   3      320.73      304.53      5.13 o 
  -7   3   3        7.40       13.15      0.81 o 
  -6   3   3      288.78      315.31      4.35 o 
  -5   3   3      479.86      466.70      5.45 o 
  -4   3   3        2.36        3.91      0.40 o 
  -3   3   3      371.94      347.37      4.14 o 
  -2   3   3     2459.35     2527.16     25.33 o 
  -1   3   3     1614.27     1624.18     15.23 o 
   0   3   3      183.71      208.83      2.13 o 
   1   3   3      120.12      159.36      1.89 o 
   2   3   3      625.27      657.91      6.38 o 
   3   3   3      884.84      922.12      9.73 o 
   4   3   3     2124.60     2083.05     23.70 o 
   5   3   3       97.20       80.30      1.71 o 
   6   3   3      186.13      164.51      3.09 o 
   7   3   3     1323.26     1240.93     15.85 o 
   8   3   3       96.01       90.35      2.19 o 
   9   3   3       15.01       14.89      1.15 o 
  10   3   3       17.03       15.69      1.25 o 
  11   3   3      241.15      240.32      4.80 o 
  12   3   3      326.60      340.63      6.68 o 
  13   3   3        4.66        3.15      1.27 o 
 -12   4   3        0.06       -0.73      1.13 o 
 -11   4   3        6.91        5.77      1.20 o 
 -10   4   3       14.20       12.77      1.43 o 
  -9   4   3       92.87       96.17      3.13 o 
  -8   4   3      198.13      189.37      3.75 o 
  -7   4   3      156.98      143.71      3.74 o 
  -6   4   3      728.65      705.61      8.83 o 
  -5   4   3      203.33      202.70      3.16 o 
  -4   4   3      252.68      254.96      3.20 o 
  -3   4   3        2.97        2.56      0.45 o 
  -2   4   3        0.90        2.45      0.36 o 
  -1   4   3     1652.11     1658.99     15.21 o 
   0   4   3     1808.83     1707.26     15.02 o 
   1   4   3     1388.93     1292.06     11.63 o 
   2   4   3      340.72      344.23      3.61 o 
   3   4   3      679.70      652.99      6.95 o 
   4   4   3       45.23       37.30      1.06 o 
   5   4   3       76.46       95.37      2.07 o 
   6   4   3       60.58       58.84      1.63 o 
   7   4   3      595.31      568.54      8.68 o 
   8   4   3      106.53       98.47      2.60 o 
   9   4   3       17.85       18.08      1.30 o 
  10   4   3      106.12      106.79      2.95 o 
  11   4   3      284.32      290.95      7.52 o 
  12   4   3        4.13        5.54      1.45 o 
 -11   5   3       23.09       23.87      2.38 o 
 -10   5   3      238.80      253.23      6.80 o 
  -9   5   3        3.14        3.39      1.12 o 
  -8   5   3       15.57       15.32      1.25 o 
  -7   5   3        7.02        7.08      1.05 o 
  -6   5   3        0.09        1.42      0.89 o 
  -5   5   3     1411.90     1357.91     17.24 o 
  -4   5   3       24.11       23.46      1.03 o 
  -3   5   3      317.80      309.50      4.20 o 
  -2   5   3        0.39        0.11      0.35 o 
  -1   5   3      518.97      493.03      4.92 o 
   0   5   3      790.32      762.26      7.09 o 
   1   5   3      560.39      520.96      5.08 o 
   2   5   3      671.86      699.69      7.07 o 
   3   5   3      449.74      427.82      4.89 o 
   4   5   3      315.06      283.97      4.07 o 
   5   5   3      222.81      202.66      3.57 o 
   6   5   3      111.05      121.61      2.93 o 
   7   5   3       16.32       16.67      1.26 o 
   8   5   3        1.45        1.99      0.94 o 
   9   5   3        1.11       -0.34      0.93 o 
  10   5   3        1.09        3.33      1.36 o 
  -9   6   3       97.26      108.34      4.67 o 
  -8   6   3        0.44       -0.41      0.93 o 
  -7   6   3       23.27       28.34      2.43 o 
  -6   6   3       95.81       93.50      2.67 o 
  -5   6   3       21.25       21.28      1.63 o 
  -4   6   3       39.40       41.82      1.49 o 
  -3   6   3      112.70      116.81      2.48 o 
  -2   6   3       94.94       95.00      1.93 o 
  -1   6   3        9.24        7.07      0.52 o 
   0   6   3      112.46      112.27      2.27 o 
   1   6   3      307.12      282.83      3.56 o 
   2   6   3      542.81      515.84      5.87 o 
   3   6   3       62.17       55.76      1.65 o 
   4   6   3       44.73       42.54      1.54 o 
   5   6   3       54.05       51.68      1.84 o 
   6   6   3       39.18       42.04      1.87 o 
   7   6   3        0.02       -0.23      0.82 o 
   8   6   3       10.25       13.41      1.83 o 
   9   6   3        0.34        0.32      1.23 o 
  -7   7   3       23.46       19.92      2.43 o 
  -6   7   3        0.14       -0.13      1.05 o 
  -5   7   3       45.70       46.79      1.92 o 
  -4   7   3       97.57      113.76      3.50 o 
  -3   7   3        0.00        0.31      0.68 o 
  -2   7   3       56.88       60.80      1.82 o 
  -1   7   3        1.54        1.57      0.78 o 
   0   7   3        9.66       12.28      0.99 o 
   1   7   3        0.15       -0.37      0.64 o 
   2   7   3        4.97        8.08      1.00 o 
   3   7   3       10.16       13.13      1.22 o 
   4   7   3       89.28       93.67      2.75 o 
   5   7   3        4.89        6.15      1.42 o 
   6   7   3        0.83        3.07      1.27 o 
 -14   0   4        7.52        9.42      4.46 o 
 -13   0   4       53.11       55.02      3.31 o 
 -12   0   4       43.75       39.67      2.80 o 
 -11   0   4      241.32      253.73      6.12 o 
 -10   0   4      406.42      390.15      8.06 o 
  -9   0   4      215.75      198.28      7.19 o 
  -8   0   4      490.67      447.51     15.92 o 
  -7   0   4     2755.62     2956.17     59.33 o 
  -6   0   4     1385.26     1398.82     24.33 o 
  -5   0   4     3609.07     3910.25     57.75 o 
  -4   0   4    14544.31    13475.61    202.29 o 
  -3   0   4     6025.86     6282.30     83.40 o 
  -2   0   4      466.85      470.10      6.20 o 
  -1   0   4     2446.91     2577.97     32.42 o 
   0   0   4    10496.57     9919.10    137.89 o 
   1   0   4     2797.83     2822.56     44.90 o 
   2   0   4     2325.28     2391.48     30.48 o 
   3   0   4       68.71       82.31      1.51 o 
   4   0   4      109.06      114.73      2.21 o 
   5   0   4      911.43      814.30     11.70 o 
   6   0   4      105.49      101.82      2.24 o 
   7   0   4     2032.78     1941.42     26.97 o 
   8   0   4     2222.84     2245.84     31.19 o 
   9   0   4      341.59      311.39      5.50 o 
  10   0   4       51.38       51.12      3.63 o 
  11   0   4      521.65      532.83     13.36 o 
  12   0   4       53.32       60.97      4.23 o 
  13   0   4        6.09        1.28      3.72 o 
  14   0   4      185.96      186.44     13.39 o 
 -14   1   4       46.42       47.46      4.21 o 
 -13   1   4       81.39       87.73      4.07 o 
 -12   1   4       96.43      101.72      2.70 o 
 -11   1   4        0.54       -0.41      0.69 o 
 -10   1   4      218.84      222.13      7.02 o 
  -9   1   4      720.62      706.47      9.39 o 
  -8   1   4      163.54      162.46      2.77 o 
  -7   1   4      910.17      981.69     12.41 o 
  -6   1   4     5317.30     5551.88     61.67 o 
  -5   1   4      244.86      229.93      3.02 o 
  -4   1   4      896.72      950.15     10.35 o 
  -3   1   4      328.10      409.84      4.61 o 
  -2   1   4     3393.70     3430.60     34.77 o 
  -1   1   4      339.72      341.51      3.52 o 
   0   1   4     1952.62     2113.12     19.94 o 
   1   1   4    18438.26    16442.73    147.80 o 
   2   1   4     1205.43     1219.99     12.85 o 
   3   1   4     1878.07     1833.07     19.56 o 
   4   1   4      335.51      308.02      3.73 o 
   5   1   4      613.18      576.35      6.63 o 
   6   1   4        3.18        1.93      0.36 o 
   7   1   4      371.31      379.82      4.77 o 
   8   1   4       77.77       77.50      1.74 o 
   9   1   4      434.68      405.16      6.02 o 
  10   1   4      840.01      800.45     10.80 o 
  11   1   4      212.63      214.66      4.14 o 
  12   1   4        0.05        0.56      1.54 o 
  13   1   4        4.69        8.58      2.32 o 
 -14   2   4       18.74       28.15      3.32 o 
 -13   2   4       49.72       52.57      2.99 o 
 -12   2   4       63.82       63.20      2.86 o 
 -11   2   4      102.99       95.53      2.99 o 
 -10   2   4      184.10      165.84      3.44 o 
  -9   2   4     2000.71     1873.02     25.11 o 
  -8   2   4     2146.57     2124.83     36.29 o 
  -7   2   4        9.37        6.59      0.69 o 
  -6   2   4      170.93      171.01      2.46 o 
  -5   2   4       20.64       29.83      0.86 o 
  -4   2   4       19.40       28.44      0.75 o 
  -3   2   4      262.25      237.67      3.10 o 
  -2   2   4       61.73       85.75      1.23 o 
  -1   2   4       38.61       62.06      0.82 o 
   0   2   4        2.25        2.88      0.21 o 
   1   2   4     4027.02     4062.44     37.93 o 
   2   2   4     1814.88     2025.86     19.14 o 
   3   2   4      421.07      527.29      6.32 o 
   4   2   4      156.93      169.35      2.59 o 
   5   2   4      153.25      159.47      2.67 o 
   6   2   4      462.11      462.13      6.34 o 
   7   2   4      114.95      108.44      2.26 o 
   8   2   4      517.18      523.38      7.30 o 
   9   2   4        0.30       -0.48      0.62 o 
  10   2   4       24.57       25.93      1.38 o 
  11   2   4      142.46      140.44      3.77 o 
  12   2   4      135.15      146.63      3.86 o 
  13   2   4       79.56       84.25      4.56 o 
 -13   3   4      102.04      117.88      4.69 o 
 -12   3   4       65.66       68.78      2.80 o 
 -11   3   4       63.86       67.84      2.62 o 
 -10   3   4      117.61      108.67      3.27 o 
  -9   3   4      125.46      119.46      3.10 o 
  -8   3   4      153.51      150.28      2.69 o 
  -7   3   4       47.17       56.37      1.47 o 
  -6   3   4       53.95       45.79      1.20 o 
  -5   3   4       76.58       71.36      1.49 o 
  -4   3   4        6.10        6.08      0.46 o 
  -3   3   4       33.46       47.48      1.08 o 
  -2   3   4        3.22        9.25      0.46 o 
  -1   3   4       44.02       56.90      1.03 o 
   0   3   4      593.13      674.67      6.43 o 
   1   3   4      121.44      114.67      1.48 o 
   2   3   4      381.83      383.80      4.07 o 
   3   3   4      284.42      285.52      3.43 o 
   4   3   4       63.45       66.74      1.73 o 
   5   3   4       11.12       15.17      1.08 o 
   6   3   4     1029.06     1047.02     13.24 o 
   7   3   4       38.36       34.52      1.31 o 
   8   3   4      249.07      247.59      4.13 o 
   9   3   4       35.37       35.79      1.59 o 
  10   3   4       36.31       35.72      1.67 o 
  11   3   4        1.40        0.43      0.86 o 
  12   3   4        9.59       13.04      1.64 o 
 -12   4   4       11.99       11.16      1.89 o 
 -11   4   4       18.72       21.47      1.79 o 
 -10   4   4        8.39       10.11      1.36 o 
  -9   4   4        0.63        0.62      0.83 o 
  -8   4   4       13.06       14.61      1.55 o 
  -7   4   4       35.26       34.42      1.39 o 
  -6   4   4        9.37        7.46      0.81 o 
  -5   4   4       29.15       30.98      1.07 o 
  -4   4   4        8.05        7.62      0.58 o 
  -3   4   4      668.33      642.31      7.36 o 
  -2   4   4      383.71      398.63      4.57 o 
  -1   4   4       70.08       90.87      1.30 o 
   0   4   4       79.03       86.27      2.43 o 
   1   4   4        5.46        4.60      0.46 o 
   2   4   4        3.49        6.63      0.58 o 
   3   4   4        7.60       12.87      0.56 o 
   4   4   4       87.00       82.34      1.88 o 
   5   4   4      240.45      218.36      3.62 o 
   6   4   4      111.31       96.42      2.16 o 
   7   4   4       19.55       14.31      0.99 o 
   8   4   4      108.07      101.13      2.64 o 
   9   4   4       18.03       16.80      1.26 o 
  10   4   4        0.48        0.91      0.95 o 
  11   4   4        0.08        0.51      1.04 o 
  12   4   4        9.81       11.68      1.61 o 
 -11   5   4        5.34        6.19      1.76 o 
 -10   5   4       23.46       31.87      2.30 o 
  -9   5   4       25.27       28.72      1.76 o 
  -8   5   4       18.52       20.82      1.37 o 
  -7   5   4       16.12       15.45      1.12 o 
  -6   5   4        8.50        9.04      0.96 o 
  -5   5   4      249.68      248.07      4.19 o 
  -4   5   4       58.39       58.84      1.71 o 
  -3   5   4      255.84      251.57      3.78 o 
  -2   5   4       16.37       17.36      0.69 o 
  -1   5   4        1.64        0.37      0.34 o 
   0   5   4      767.63      759.31      7.86 o 
   1   5   4        9.27       12.48      0.63 o 
   2   5   4        0.57        0.38      0.42 o 
   3   5   4       16.31       20.46      1.07 o 
   4   5   4       93.48       81.64      2.42 o 
   5   5   4        1.53        0.53      0.57 o 
   6   5   4       33.57       31.02      1.45 o 
   7   5   4        1.25        2.18      0.88 o 
   8   5   4        1.96        2.44      0.93 o 
   9   5   4       81.39       86.82      4.51 o 
  10   5   4       19.73       22.23      1.85 o 
  -9   6   4       77.69       85.24      3.86 o 
  -8   6   4       42.86       42.78      2.02 o 
  -7   6   4      338.82      347.89      6.18 o 
  -6   6   4        0.76       -0.10      1.10 o 
  -5   6   4       33.85       38.11      1.55 o 
  -4   6   4      133.94      139.78      2.82 o 
  -3   6   4        7.47        8.84      0.85 o 
  -2   6   4        1.99        0.71      0.53 o 
  -1   6   4       58.18       63.67      1.37 o 
   0   6   4      144.40      152.25      2.27 o 
   1   6   4       21.77       18.35      0.84 o 
   2   6   4        2.39        3.60      0.69 o 
   3   6   4       21.26       27.84      1.22 o 
   4   6   4      145.67      136.29      3.03 o 
   5   6   4       18.75       19.63      1.35 o 
   6   6   4        5.70        5.07      1.02 o 
   7   6   4      121.25      140.83      3.81 o 
   8   6   4      100.63      106.61      3.89 o 
  -7   7   4        2.45        2.12      1.56 o 
  -6   7   4       26.45       28.10      1.91 o 
  -5   7   4       61.36       71.28      2.61 o 
  -4   7   4      209.76      226.11      4.30 o 
  -3   7   4       46.53       51.44      1.64 o 
  -2   7   4        2.48        3.69      0.80 o 
  -1   7   4       13.90       12.64      1.19 o 
   0   7   4        0.19        2.18      0.72 o 
   1   7   4      171.29      165.73      3.40 o 
   2   7   4      227.27      227.36      3.96 o 
   3   7   4       85.59       95.39      2.77 o 
   4   7   4        1.17        3.13      1.07 o 
   5   7   4        5.81        8.83      1.31 o 
   6   7   4        0.57        1.97      1.21 o 
 -14   1   5      102.50      117.38      6.18 o 
 -13   1   5       88.46       95.67      4.32 o 
 -12   1   5       33.37       36.18      1.64 o 
 -11   1   5        5.71        7.78      0.98 o 
 -10   1   5       32.20       29.69      1.39 o 
  -9   1   5        5.90        6.48      0.69 o 
  -8   1   5      456.00      478.90      6.58 o 
  -7   1   5     1410.99     1376.06     15.88 o 
  -6   1   5     3268.96     3508.11     37.19 o 
  -5   1   5        9.35       16.15      0.59 o 
  -4   1   5      615.82      739.67      7.82 o 
  -3   1   5     1228.11     1171.27     12.09 o 
  -2   1   5     1643.51     1614.14     15.07 o 
  -1   1   5     1004.84     1014.25      9.58 o 
   0   1   5     8261.18     8157.86    170.39 o 
   1   1   5       61.85       75.67      1.42 o 
   2   1   5     1397.09     1418.15     14.67 o 
   3   1   5      543.63      577.82      6.27 o 
   4   1   5      510.87      502.43      6.14 o 
   5   1   5       15.27       18.14      0.60 o 
   6   1   5       38.29       40.96      1.08 o 
   7   1   5      573.37      544.44      6.93 o 
   8   1   5       31.15       28.02      1.10 o 
   9   1   5      103.55       99.60      2.34 o 
  10   1   5       41.01       43.50      1.78 o 
  11   1   5       18.15       18.33      1.75 o 
  12   1   5       51.22       56.79      2.84 o 
  13   1   5      159.51      161.22     10.66 o 
 -14   2   5       36.25       29.49      3.39 o 
 -13   2   5      149.98      151.63      5.31 o 
 -12   2   5        9.83       16.04      1.49 o 
 -11   2   5       35.99       34.73      1.70 o 
 -10   2   5      569.09      617.83     10.10 o 
  -9   2   5      544.35      485.76      7.47 o 
  -8   2   5      370.99      369.31      4.98 o 
  -7   2   5       24.17       15.15      0.72 o 
  -6   2   5        3.58        1.74      0.44 o 
  -5   2   5     1139.86     1356.18     14.78 o 
  -4   2   5      473.93      617.16      7.39 o 
  -3   2   5      389.80      409.77      4.79 o 
  -2   2   5     1549.18     1586.96     14.92 o 
  -1   2   5       84.10       90.81      1.26 o 
   0   2   5       38.90       28.72      0.60 o 
   1   2   5       73.48       92.62      1.18 o 
   2   2   5      319.08      256.71      2.91 o 
   3   2   5     1252.31     1234.67     14.80 o 
   4   2   5        0.42        4.18      0.66 o 
   5   2   5      231.81      206.40      2.99 o 
   6   2   5        4.82        3.96      0.61 o 
   7   2   5      133.50      125.12      2.52 o 
   8   2   5       15.57       15.42      1.04 o 
   9   2   5       78.02       72.83      2.05 o 
  10   2   5      438.67      435.68      6.99 o 
  11   2   5      518.16      504.13      8.16 o 
  12   2   5       63.11       68.59      2.81 o 
  13   2   5        0.24       -2.69      2.69 o 
 -13   3   5       24.66       33.12      2.58 o 
 -12   3   5        2.26        0.67      0.95 o 
 -11   3   5       78.05       71.56      2.78 o 
 -10   3   5        1.78        0.09      0.80 o 
  -9   3   5        9.65       14.87      1.13 o 
  -8   3   5      887.37      821.98     10.84 o 
  -7   3   5      697.42      676.95      9.05 o 
  -6   3   5     1339.44     1302.53     14.40 o 
  -5   3   5     1067.26     1039.17     11.57 o 
  -4   3   5      236.66      263.43      3.58 o 
  -3   3   5     1050.80      993.50     10.99 o 
  -2   3   5       22.40       25.94      0.67 o 
  -1   3   5        4.74       10.47      0.40 o 
   0   3   5     3807.61     3985.82     34.62 o 
   1   3   5      412.64      343.49      3.45 o 
   2   3   5        2.09        3.81      0.32 o 
   3   3   5       42.68       53.25      0.99 o 
   4   3   5      270.70      226.26      3.25 o 
   5   3   5       52.25       51.18      1.44 o 
   6   3   5      102.32       95.31      2.23 o 
   7   3   5      693.69      649.82      8.79 o 
   8   3   5     1027.47      955.34     12.47 o 
   9   3   5      477.99      456.00      7.41 o 
  10   3   5       48.53       51.76      1.97 o 
  11   3   5       19.55       20.11      1.72 o 
  12   3   5       87.29       89.32      3.34 o 
 -12   4   5      189.42      193.96      6.48 o 
 -11   4   5       65.97       67.42      2.82 o 
 -10   4   5       21.31       20.14      1.66 o 
  -9   4   5       29.04       32.84      1.54 o 
  -8   4   5       15.13       17.07      1.13 o 
  -7   4   5        3.09        2.65      0.72 o 
  -6   4   5      101.29       98.62      2.24 o 
  -5   4   5      358.28      355.04      4.92 o 
  -4   4   5     1414.33     1375.05     16.02 o 
  -3   4   5      614.16      566.74      6.72 o 
  -2   4   5      844.86      795.11      8.61 o 
  -1   4   5      219.42      234.67      2.59 o 
   0   4   5      195.95      200.54      2.43 o 
   1   4   5       51.98       51.55      1.01 o 
   2   4   5      363.18      365.71      3.82 o 
   3   4   5      960.85      919.64      9.62 o 
   4   4   5     1042.67     1000.95     12.14 o 
   5   4   5      110.12      103.81      2.13 o 
   6   4   5       27.75       28.33      1.36 o 
   7   4   5      479.98      454.30      6.66 o 
   8   4   5        0.01       -0.72      0.72 o 
   9   4   5        2.85        2.21      0.95 o 
  10   4   5       29.75       29.37      2.96 o 
  11   4   5       47.56       48.86      2.46 o 
 -11   5   5        7.67        7.42      1.76 o 
 -10   5   5       21.84       25.78      3.45 o 
  -9   5   5       86.62       83.59      2.53 o 
  -8   5   5       59.91       56.59      2.05 o 
  -7   5   5       49.23       47.95      1.72 o 
  -6   5   5      351.20      335.59      5.76 o 
  -5   5   5        1.04        1.15      0.70 o 
  -4   5   5        1.76        2.10      0.67 o 
  -3   5   5      481.35      499.62      7.04 o 
  -2   5   5      889.92      863.89      8.72 o 
  -1   5   5      867.47      843.59      7.97 o 
   0   5   5      246.14      240.64      3.06 o 
   1   5   5      150.96      146.35      2.01 o 
   2   5   5      890.76      821.12      8.27 o 
   3   5   5       16.29       15.19      0.82 o 
   4   5   5        1.11        0.31      0.54 o 
   5   5   5        5.38        3.75      0.74 o 
   6   5   5       21.67       20.99      1.30 o 
   7   5   5        7.05        8.21      1.06 o 
   8   5   5      163.98      157.19      3.74 o 
   9   5   5       78.92       83.19      3.14 o 
  10   5   5      103.38      108.55      3.63 o 
  -9   6   5       13.04       16.32      1.68 o 
  -8   6   5       17.14       20.36      1.72 o 
  -7   6   5      117.87      124.11      3.50 o 
  -6   6   5       16.36       19.22      1.28 o 
  -5   6   5      202.48      197.73      3.77 o 
  -4   6   5       48.98       50.82      1.68 o 
  -3   6   5       40.43       36.72      1.48 o 
  -2   6   5      598.35      589.74      7.39 o 
  -1   6   5       20.50       17.12      0.94 o 
   0   6   5        0.05       -0.37      0.45 o 
   1   6   5       17.33       14.33      0.85 o 
   2   6   5      228.51      203.46      3.49 o 
   3   6   5       78.29       90.45      2.14 o 
   4   6   5       39.56       32.37      1.44 o 
   5   6   5       23.23       23.94      2.13 o 
   6   6   5        4.35        1.22      0.92 o 
   7   6   5        3.39        2.57      1.03 o 
   8   6   5       18.29       23.18      2.53 o 
  -6   7   5        0.44       -0.36      1.03 o 
  -5   7   5       14.01       18.25      1.60 o 
  -4   7   5       39.40       39.98      1.67 o 
  -3   7   5       68.91       72.80      1.94 o 
  -2   7   5        0.36        0.41      0.73 o 
  -1   7   5       89.04       81.96      2.60 o 
   0   7   5        0.00        0.38      0.77 o 
   1   7   5       18.72       22.06      1.46 o 
   2   7   5       19.70       18.39      1.37 o 
   3   7   5        0.61        0.40      0.94 o 
   4   7   5        2.34        3.13      1.08 o 
   5   7   5       48.12       60.79      2.55 o 
 -14   0   6       20.95       15.37      3.47 o 
 -13   0   6      522.05      549.10     13.68 o 
 -12   0   6       87.70      100.01      5.12 o 
 -11   0   6       75.57       70.94      2.93 o 
 -10   0   6       72.40       75.64      2.67 o 
  -9   0   6      328.70      337.73      7.09 o 
  -8   0   6     1976.18     2028.61     35.25 o 
  -7   0   6      463.61      458.96      7.61 o 
  -6   0   6     1258.92     1425.08     28.98 o 
  -5   0   6     2965.50     2911.75     39.34 o 
  -4   0   6     2564.59     2694.12     33.74 o 
  -3   0   6       60.29      130.26      2.43 o 
  -2   0   6      725.99      780.64     10.97 o 
  -1   0   6     1538.22     1541.55     19.60 o 
   0   0   6      181.97      180.03      2.93 o 
   1   0   6     1001.03     1003.13     13.07 o 
   2   0   6     3444.24     3563.81     49.80 o 
   3   0   6     3444.86     3488.40     56.56 o 
   4   0   6     2626.91     2700.69     37.21 o 
   5   0   6     1110.36     1162.69     16.65 o 
   6   0   6       20.82       36.29      1.56 o 
   7   0   6      390.73      360.07      6.03 o 
   8   0   6       99.07       94.97      2.73 o 
   9   0   6       34.97       39.10      1.81 o 
  10   0   6      446.73      425.01     11.17 o 
  11   0   6      563.27      581.52     14.50 o 
  12   0   6      120.39      128.73      5.88 o 
  13   0   6        2.00        3.78      3.67 o 
 -14   1   6      101.35      111.32      8.31 o 
 -13   1   6       24.18       27.05      4.09 o 
 -12   1   6        7.74       10.76      1.14 o 
 -11   1   6      764.59      772.91     12.28 o 
 -10   1   6      165.27      185.96      3.30 o 
  -9   1   6     1475.53     1461.55     18.33 o 
  -8   1   6       26.56       19.81      0.86 o 
  -7   1   6       82.86       87.48      1.61 o 
  -6   1   6      277.34      305.92      3.67 o 
  -5   1   6       37.96       47.91      0.89 o 
  -4   1   6      630.54      721.23      7.24 o 
  -3   1   6      298.94      287.84      3.28 o 
  -2   1   6     2579.36     2617.20     25.16 o 
  -1   1   6     1272.89     1236.79     11.64 o 
   0   1   6     2304.10     2354.63     24.90 o 
   1   1   6     4561.44     4971.51     47.76 o 
   2   1   6        2.88        4.93      0.31 o 
   3   1   6        3.30        2.52      0.63 o 
   4   1   6     1021.44     1058.69     11.20 o 
   5   1   6     1461.72     1521.84     17.43 o 
   6   1   6      951.28      922.16      9.94 o 
   7   1   6      271.75      246.32      3.68 o 
   8   1   6      359.42      332.39      4.86 o 
   9   1   6       14.24       18.34      1.11 o 
  10   1   6      171.68      173.73      3.59 o 
  11   1   6       66.33       63.78      2.87 o 
  12   1   6        8.12        8.78      1.92 o 
  13   1   6        3.19        0.78      3.56 o 
 -14   2   6       15.82       23.11      2.32 o 
 -13   2   6      106.28      105.00      5.82 o 
 -12   2   6      774.97      719.28     13.00 o 
 -11   2   6        2.08        4.14      0.94 o 
 -10   2   6        3.33        4.64      0.98 o 
  -9   2   6        2.86        3.93      0.81 o 
  -8   2   6        3.18        2.22      0.55 o 
  -7   2   6       90.59       99.32      1.80 o 
  -6   2   6      217.67      196.71      2.66 o 
  -5   2   6      239.66      213.30      2.87 o 
  -4   2   6        7.51       13.29      0.68 o 
  -3   2   6      649.12      676.51      8.06 o 
  -2   2   6      275.99      303.10      4.09 o 
  -1   2   6       10.79       13.52      0.58 o 
   0   2   6      452.54      425.11      5.22 o 
   1   2   6     1893.86     2067.82     18.88 o 
   2   2   6      269.52      268.10      3.43 o 
   3   2   6     1684.33     1909.65     19.67 o 
   4   2   6     1323.99     1336.77     14.68 o 
   5   2   6        6.07        6.83      0.58 o 
   6   2   6       19.20       19.31      0.97 o 
   7   2   6       66.95       62.52      1.73 o 
   8   2   6       89.00       89.50      2.19 o 
   9   2   6     1539.67     1471.42     18.58 o 
  10   2   6       94.48      100.32      4.04 o 
  11   2   6        3.84        2.71      1.08 o 
  12   2   6       37.98       42.49      2.69 o 
  13   2   6       90.75       79.57      5.34 o 
 -13   3   6        5.56        5.99      1.62 o 
 -12   3   6       31.83       31.31      2.36 o 
 -11   3   6      378.75      347.50      7.34 o 
 -10   3   6       14.52        8.94      1.15 o 
  -9   3   6        3.83       19.66      3.25 o 
  -8   3   6       40.56       38.88      1.86 o 
  -7   3   6        4.28        6.62      0.76 o 
  -6   3   6      159.30      161.17      2.70 o 
  -5   3   6      205.51      218.98      3.03 o 
  -4   3   6      230.23      233.93      3.27 o 
  -3   3   6       36.66       53.49      1.00 o 
  -2   3   6        1.18        3.08      0.30 o 
  -1   3   6      211.18      222.08      2.62 o 
   0   3   6      767.88      823.10      9.94 o 
   1   3   6        2.18        4.38      0.34 o 
   2   3   6      596.83      703.48      7.39 o 
   3   3   6      239.77      267.60      3.18 o 
   4   3   6      114.82      113.98      1.90 o 
   5   3   6      569.02      586.58      7.99 o 
   6   3   6       23.29       34.87      1.27 o 
   7   3   6      127.33      122.74      2.59 o 
   8   3   6        0.29        0.52      0.74 o 
   9   3   6      103.20      104.53      3.30 o 
  10   3   6        0.76        0.22      0.90 o 
  11   3   6        2.30        1.46      1.13 o 
  12   3   6        1.16        2.05      1.47 o 
 -12   4   6       19.86       22.48      2.33 o 
 -11   4   6       26.95       27.81      1.96 o 
 -10   4   6        9.72        9.50      1.30 o 
  -9   4   6       38.37       43.87      1.67 o 
  -8   4   6      277.49      260.23      4.42 o 
  -7   4   6      266.61      255.15      4.35 o 
  -6   4   6     1266.53     1260.78     17.00 o 
  -5   4   6      186.66      189.49      3.30 o 
  -4   4   6      644.08      636.39      8.49 o 
  -3   4   6      217.78      237.20      3.57 o 
  -2   4   6       19.99       22.45      0.76 o 
  -1   4   6      171.22      177.80      2.19 o 
   0   4   6       67.76       84.75      1.62 o 
   1   4   6       58.64       53.79      1.19 o 
   2   4   6       20.27       26.29      1.06 o 
   3   4   6        4.90        4.40      0.62 o 
   4   4   6       12.43       14.85      1.00 o 
   5   4   6       69.82       61.25      1.62 o 
   6   4   6       22.61       19.39      1.03 o 
   7   4   6       67.11       61.44      1.89 o 
   8   4   6       14.28       12.80      1.85 o 
   9   4   6       39.51       35.40      1.86 o 
  10   4   6        4.58        4.99      1.24 o 
  11   4   6       12.70       12.34      1.96 o 
 -11   5   6        0.33        2.26      1.42 o 
 -10   5   6       12.23       15.38      1.68 o 
  -9   5   6        3.16        2.58      0.94 o 
  -8   5   6      253.08      257.68      6.19 o 
  -7   5   6      137.17      130.31      3.31 o 
  -6   5   6       13.76       15.56      1.09 o 
  -5   5   6      190.14      187.19      3.51 o 
  -4   5   6       92.61       86.23      2.33 o 
  -3   5   6      279.61      262.24      4.22 o 
  -2   5   6      183.20      181.11      2.86 o 
  -1   5   6      111.46      101.88      1.71 o 
   0   5   6      210.19      206.03      2.73 o 
   1   5   6      347.63      315.00      3.74 o 
   2   5   6        1.38        0.51      0.54 o 
   3   5   6       93.12       82.66      2.10 o 
   4   5   6       82.65       80.28      2.09 o 
   5   5   6       38.63       36.01      1.45 o 
   6   5   6       25.43       26.46      1.31 o 
   7   5   6        0.10        0.72      0.79 o 
   8   5   6      137.11      132.77      3.64 o 
   9   5   6        1.04        0.43      0.98 o 
  10   5   6       41.10       47.08      2.38 o 
  -9   6   6       39.29       46.55      2.60 o 
  -8   6   6       10.29       13.64      1.50 o 
  -7   6   6       41.69       51.16      2.06 o 
  -6   6   6      172.94      166.61      3.47 o 
  -5   6   6       25.91       25.05      1.35 o 
  -4   6   6      484.83      480.50      6.41 o 
  -3   6   6       49.79       45.80      1.48 o 
  -2   6   6        5.66        5.36      0.88 o 
  -1   6   6       64.17       66.25      3.25 o 
   0   6   6        0.14        2.59      0.61 o 
   1   6   6      191.06      176.61      3.05 o 
   2   6   6        7.56       11.85      0.95 o 
   3   6   6       65.89       70.88      2.06 o 
   4   6   6        8.68        7.97      0.94 o 
   5   6   6        4.81        5.69      1.04 o 
   6   6   6        1.43        1.19      0.94 o 
   7   6   6       18.11       23.73      1.74 o 
   8   6   6       14.56       15.14      1.58 o 
  -6   7   6        8.23        8.82      1.36 o 
  -5   7   6        9.18       10.00      1.09 o 
  -4   7   6       13.29       15.89      1.16 o 
  -3   7   6       18.12       21.26      1.24 o 
  -2   7   6        7.96        9.89      1.17 o 
  -1   7   6      180.94      186.67      5.22 o 
   0   7   6       59.25       57.01      2.30 o 
   1   7   6       21.16       31.21      1.77 o 
   2   7   6        6.61       11.47      1.27 o 
   3   7   6       39.92       44.59      2.42 o 
   4   7   6      270.87      306.63      6.35 o 
   5   7   6       74.20       81.25      2.98 o 
 -14   1   7       40.35       43.95      3.84 o 
 -13   1   7       21.61       23.77      1.94 o 
 -12   1   7       25.59       33.03      1.71 o 
 -11   1   7        5.69        7.36      1.04 o 
 -10   1   7     1373.87     1334.51     16.99 o 
  -9   1   7       92.06       89.28      2.06 o 
  -8   1   7       58.16       77.09      1.77 o 
  -7   1   7      213.43      227.74      2.98 o 
  -6   1   7      278.13      292.78      3.58 o 
  -5   1   7     1783.82     1882.15     18.21 o 
  -4   1   7       58.62       82.13      1.21 o 
  -3   1   7      800.51      881.65      8.84 o 
  -2   1   7        2.67        3.28      0.32 o 
  -1   1   7       17.62       17.44      0.63 o 
   0   1   7      741.85      773.68      8.15 o 
   1   1   7     1029.46     1199.65     12.97 o 
   2   1   7        0.01        0.37      0.26 o 
   3   1   7        0.78        0.50      0.32 o 
   4   1   7     1951.03     2074.54     20.33 o 
   5   1   7      122.02      137.77      2.14 o 
   6   1   7      196.12      202.78      2.88 o 
   7   1   7      226.51      217.98      3.26 o 
   8   1   7      118.77      127.18      3.09 o 
   9   1   7      117.32      119.70      2.83 o 
  10   1   7      130.44      130.70      3.07 o 
  11   1   7      212.15      205.44      5.15 o 
  12   1   7       42.88       48.15      2.78 o 
  13   1   7       10.39        3.61      2.91 o 
 -14   2   7      137.18      157.61      5.64 o 
 -13   2   7      152.55      154.05      5.31 o 
 -12   2   7      161.96      145.53      3.72 o 
 -11   2   7       12.68       12.25      1.22 o 
 -10   2   7      188.00      175.15      3.91 o 
  -9   2   7      791.87      752.92     10.74 o 
  -8   2   7      294.62      288.76      4.13 o 
  -7   2   7      149.08      126.44      2.08 o 
  -6   2   7      680.28      706.19      8.12 o 
  -5   2   7      339.61      320.09      4.09 o 
  -4   2   7      730.68      841.99     10.62 o 
  -3   2   7       29.07       36.72      0.90 o 
  -2   2   7      131.44      132.84      1.73 o 
  -1   2   7      315.88      434.51      4.41 o 
   0   2   7       36.09       59.25      1.30 o 
   1   2   7       35.64       49.60      1.16 o 
   2   2   7     2050.94     2100.38     20.76 o 
   3   2   7       16.16        8.43      0.60 o 
   4   2   7      143.08      155.55      2.23 o 
   5   2   7      164.40      170.85      2.59 o 
   6   2   7      252.65      230.72      3.56 o 
   7   2   7      643.54      603.46      8.25 o 
   8   2   7     1043.69      962.16     16.33 o 
   9   2   7        0.09        3.95      0.89 o 
  10   2   7        2.00        1.83      0.86 o 
  11   2   7       81.84       82.45      2.92 o 
  12   2   7       21.24       21.18      2.55 o 
 -13   3   7       78.76       76.73      3.80 o 
 -12   3   7      300.90      300.22      7.51 o 
 -11   3   7      154.00      141.23      3.67 o 
 -10   3   7        0.05        0.06      0.73 o 
  -9   3   7      306.51      306.64      5.23 o 
  -8   3   7      862.11      787.90     11.11 o 
  -7   3   7      141.34      125.87      2.39 o 
  -6   3   7     1386.02     1389.92     16.29 o 
  -5   3   7      808.23      795.57      9.70 o 
  -4   3   7      408.97      408.95      5.39 o 
  -3   3   7      247.07      232.62      2.94 o 
  -2   3   7      414.47      409.51      4.68 o 
  -1   3   7       18.14       16.53      0.54 o 
   0   3   7       48.32       41.09      1.19 o 
   1   3   7      207.78      211.61      2.62 o 
   2   3   7      369.70      366.58      3.86 o 
   3   3   7     1273.09     1238.99     14.04 o 
   4   3   7       20.61       17.86      0.75 o 
   5   3   7      458.37      443.93      5.96 o 
   6   3   7      171.54      157.63      2.84 o 
   7   3   7      164.57      147.23      2.79 o 
   8   3   7      228.90      219.73      3.98 o 
   9   3   7       66.83       62.30      2.14 o 
  10   3   7      180.31      176.91      4.31 o 
  11   3   7      200.44      212.27      5.30 o 
  12   3   7      139.50      145.64      5.03 o 
 -12   4   7       15.65       21.21      2.28 o 
 -11   4   7       86.02       85.46      3.51 o 
 -10   4   7       19.40       20.37      1.37 o 
  -9   4   7      131.87      132.64      4.19 o 
  -8   4   7      231.97      224.85      4.02 o 
  -7   4   7     1238.29     1162.37     14.99 o 
  -6   4   7      167.59      164.01      3.12 o 
  -5   4   7       14.69       15.29      0.88 o 
  -4   4   7      773.50      731.01      9.64 o 
  -3   4   7      127.21      124.27      2.50 o 
  -2   4   7      151.83      135.66      1.92 o 
  -1   4   7      196.82      204.35      2.59 o 
   0   4   7      574.61      539.02      6.27 o 
   1   4   7     1231.08     1208.16     12.38 o 
   2   4   7      610.34      572.58      5.86 o 
   3   4   7      137.20      128.81      2.26 o 
   4   4   7        9.10       10.44      0.80 o 
   5   4   7      126.02      118.68      2.57 o 
   6   4   7      232.00      218.22      3.88 o 
   7   4   7      270.31      267.15      4.60 o 
   8   4   7      233.32      224.83      4.16 o 
   9   4   7      158.39      158.77      3.75 o 
  10   4   7       28.45       29.75      1.90 o 
  11   4   7        2.22        1.25      1.12 o 
 -11   5   7       32.16       38.84      2.95 o 
 -10   5   7      204.67      210.52      4.76 o 
  -9   5   7       24.32       23.19      1.49 o 
  -8   5   7       45.90       46.63      1.87 o 
  -7   5   7        2.58        2.53      0.78 o 
  -6   5   7      110.66      108.79      2.76 o 
  -5   5   7     1283.00     1227.51     15.87 o 
  -4   5   7      292.27      272.02      4.15 o 
  -3   5   7      640.72      627.17      8.57 o 
  -2   5   7      169.62      162.61      2.65 o 
  -1   5   7        3.22        3.63      0.52 o 
   0   5   7      365.65      338.39      4.36 o 
   1   5   7        5.12        4.31      0.59 o 
   2   5   7       93.43       90.39      2.10 o 
   3   5   7       98.42       98.10      2.35 o 
   4   5   7      175.96      186.35      3.53 o 
   5   5   7      207.86      185.21      3.56 o 
   6   5   7       40.34       40.43      1.64 o 
   7   5   7       68.27       65.71      2.37 o 
   8   5   7       14.36       17.59      1.56 o 
   9   5   7       63.09       66.23      2.71 o 
  -9   6   7       98.35      106.22      3.53 o 
  -8   6   7        0.44       -0.81      0.92 o 
  -7   6   7        3.68        4.60      1.03 o 
  -6   6   7       52.34       50.61      2.00 o 
  -5   6   7       79.37       82.87      2.33 o 
  -4   6   7       67.59       66.24      1.86 o 
  -3   6   7      119.68      117.59      2.62 o 
  -2   6   7      260.86      247.94      3.98 o 
  -1   6   7      261.86      244.97      5.80 o 
   0   6   7        0.43       -0.44      0.56 o 
   1   6   7       58.72       53.58      1.87 o 
   2   6   7      188.73      174.20      3.46 o 
   3   6   7        8.25        8.05      0.97 o 
   4   6   7        0.49        1.23      0.72 o 
   5   6   7       12.16       15.67      1.47 o 
   6   6   7        6.08        6.75      1.20 o 
   7   6   7        1.92        2.05      1.11 o 
   8   6   7       56.96       60.23      2.66 o 
  -6   7   7        0.78        1.11      0.89 o 
  -5   7   7       15.20       15.38      1.24 o 
  -4   7   7       20.78       21.25      1.34 o 
  -3   7   7       59.23       66.03      2.18 o 
  -2   7   7        2.54        3.98      1.04 o 
  -1   7   7       10.99        9.93      1.81 o 
   0   7   7        0.01        1.38      1.09 o 
   1   7   7       25.46       21.06      1.57 o 
   2   7   7        0.61        0.05      0.92 o 
   3   7   7        0.00        0.48      0.96 o 
   4   7   7        5.68       10.93      1.62 o 
   5   7   7       27.74       36.81      2.72 o 
 -14   0   8       21.31       22.56      4.21 o 
 -13   0   8        8.86        1.98      2.48 o 
 -12   0   8      182.92      194.86      7.88 o 
 -11   0   8      382.44      434.66     11.42 o 
 -10   0   8       10.73       15.36      1.38 o 
  -9   0   8       34.16       35.97      3.86 o 
  -8   0   8     1502.65     1330.89     22.14 o 
  -7   0   8      556.55      538.28      8.84 o 
  -6   0   8      148.05      131.29      2.33 o 
  -5   0   8     1669.87     1604.03     20.46 o 
  -4   0   8     1366.61     1619.05     22.32 o 
  -3   0   8     3572.11     3859.84     52.12 o 
  -2   0   8      376.71      334.88      4.76 o 
  -1   0   8    10761.21    10388.20    144.92 o 
   0   0   8      170.30      205.81      3.15 o 
   1   0   8     1102.24     1360.31     18.99 o 
   2   0   8      304.48      338.95      5.68 o 
   3   0   8     3189.66     3381.47     46.44 o 
   4   0   8     5472.35     5378.39     93.88 o 
   5   0   8      385.85      394.10      8.11 o 
   6   0   8       56.66       78.27      2.09 o 
   7   0   8      134.86      125.73      3.80 o 
   8   0   8      456.78      428.65      9.12 o 
   9   0   8       35.58       38.44      2.72 o 
  10   0   8       11.97       14.56      2.68 o 
  11   0   8       69.11       69.03      4.38 o 
  12   0   8      179.90      194.64      7.48 o 
  13   0   8       96.15      112.18      7.69 o 
 -14   1   8      105.34      104.87      7.93 o 
 -13   1   8      246.14      260.14      6.44 o 
 -12   1   8      302.32      304.17      8.38 o 
 -11   1   8       22.85       25.29      1.48 o 
 -10   1   8      127.26      140.24      3.62 o 
  -9   1   8       35.37       31.92      1.23 o 
  -8   1   8      247.12      248.38      3.62 o 
  -7   1   8      623.55      595.88      6.67 o 
  -6   1   8     1079.97     1052.50     10.51 o 
  -5   1   8     1897.26     2000.92     19.27 o 
  -4   1   8      285.31      293.64      3.28 o 
  -3   1   8     1413.11     1567.35     14.72 o 
  -2   1   8        8.98       11.33      0.43 o 
  -1   1   8       17.00       20.35      0.53 o 
   0   1   8      163.08      115.45      2.23 o 
   1   1   8     2292.69     2485.31     26.28 o 
   2   1   8     4054.70     4172.96     40.31 o 
   3   1   8      344.53      336.73      4.20 o 
   4   1   8      612.41      599.05      7.07 o 
   5   1   8        6.88        5.31      0.66 o 
   6   1   8      153.70      166.30      2.71 o 
   7   1   8      156.60      162.03      2.60 o 
   8   1   8       23.66       23.66      1.12 o 
   9   1   8      378.98      366.17      5.84 o 
  10   1   8       80.76       78.28      2.43 o 
  11   1   8       92.16       98.44      3.58 o 
  12   1   8       13.39       14.20      2.48 o 
 -14   2   8        8.00        6.37      1.62 o 
 -13   2   8      103.49      106.13      4.30 o 
 -12   2   8      188.24      185.56      4.31 o 
 -11   2   8       49.61       51.45      2.11 o 
 -10   2   8       13.11       10.59      0.99 o 
  -9   2   8       11.99       15.55      0.99 o 
  -8   2   8      457.88      457.57      6.03 o 
  -7   2   8      228.58      215.40      3.30 o 
  -6   2   8      179.94      188.21      2.96 o 
  -5   2   8        1.56        0.80      0.43 o 
  -4   2   8       18.83       20.83      0.75 o 
  -3   2   8     1926.96     1948.68     19.88 o 
  -2   2   8       28.08       28.56      0.80 o 
  -1   2   8        1.29        0.60      0.29 o 
   0   2   8       26.04       19.33      0.69 o 
   1   2   8     2747.16     2844.05     32.03 o 
   2   2   8     5162.20     5295.42     72.76 o 
   3   2   8       33.22       32.01      0.85 o 
   4   2   8        2.01        0.28      0.38 o 
   5   2   8      255.72      268.54      3.68 o 
   6   2   8      399.38      382.92      5.32 o 
   7   2   8      852.00      835.73     11.02 o 
   8   2   8      291.27      278.76      5.86 o 
   9   2   8       83.72       82.46      3.01 o 
  10   2   8       35.70       34.27      1.91 o 
  11   2   8      115.07      110.99      3.28 o 
  12   2   8       67.30       63.22      4.91 o 
 -13   3   8        0.11        0.75      1.63 o 
 -12   3   8       18.37       17.70      1.85 o 
 -11   3   8        8.97       12.25      1.65 o 
 -10   3   8       17.15       18.15      1.30 o 
  -9   3   8      391.61      353.76      5.48 o 
  -8   3   8       20.98       30.60      1.31 o 
  -7   3   8       81.62       80.08      1.87 o 
  -6   3   8       48.93       50.65      1.45 o 
  -5   3   8       23.46       26.73      1.78 o 
  -4   3   8        0.11        0.03      0.42 o 
  -3   3   8      676.75      743.54      8.06 o 
  -2   3   8       89.43       92.36      1.42 o 
  -1   3   8        2.88        0.28      0.25 o 
   0   3   8        6.64        6.75      0.42 o 
   1   3   8       76.04       73.99      1.70 o 
   2   3   8      315.67      315.28      3.40 o 
   3   3   8      418.31      445.21      5.64 o 
   4   3   8       40.20       36.62      1.09 o 
   5   3   8       55.33       48.41      1.45 o 
   6   3   8      371.13      354.57      5.43 o 
   7   3   8       84.67       80.08      2.16 o 
   8   3   8       42.13       36.64      1.58 o 
   9   3   8       98.98      101.39      2.63 o 
  10   3   8      182.41      185.30      3.82 o 
  11   3   8       12.25       11.68      1.89 o 
 -12   4   8        0.01       -1.29      2.17 o 
 -11   4   8        2.55        2.10      1.06 o 
 -10   4   8       41.69       34.89      1.61 o 
  -9   4   8       94.39       90.55      2.53 o 
  -8   4   8       37.90       36.81      1.52 o 
  -7   4   8       12.57       14.33      1.08 o 
  -6   4   8      327.39      312.46      4.93 o 
  -5   4   8      118.14      110.48      2.36 o 
  -4   4   8       18.40       18.21      1.25 o 
  -3   4   8        1.74        2.00      0.49 o 
  -2   4   8       11.11       11.11      0.70 o 
  -1   4   8       72.34       57.84      1.23 o 
   0   4   8      567.04      543.48      6.89 o 
   1   4   8      142.57      137.24      2.08 o 
   2   4   8        7.70        9.89      0.66 o 
   3   4   8       49.36       35.96      1.38 o 
   4   4   8        0.32        1.02      0.88 o 
   5   4   8      125.07      114.72      2.57 o 
   6   4   8        1.79        2.09      0.76 o 
   7   4   8        1.49        1.64      0.79 o 
   8   4   8        9.31        8.91      1.04 o 
   9   4   8        2.60        4.48      1.08 o 
  10   4   8       45.32       48.54      2.34 o 
 -11   5   8       93.05       91.86      4.28 o 
 -10   5   8        2.69        3.19      1.14 o 
  -9   5   8       20.98       16.53      1.44 o 
  -8   5   8       12.24       12.06      1.09 o 
  -7   5   8      137.81      133.85      2.95 o 
  -6   5   8      331.00      319.67      5.22 o 
  -5   5   8       36.72       41.23      1.61 o 
  -4   5   8      125.30      120.69      2.40 o 
  -3   5   8       51.09       46.84      1.50 o 
  -2   5   8       25.01       24.37      1.06 o 
  -1   5   8       41.61       40.31      2.96 o 
   0   5   8        8.53        7.75      0.79 o 
   1   5   8       64.31       64.12      1.61 o 
   2   5   8      199.56      179.64      3.22 o 
   3   5   8        5.71        7.30      0.85 o 
   4   5   8       16.71       11.06      1.46 o 
   5   5   8        1.73        2.56      0.76 o 
   6   5   8       27.67       29.13      1.47 o 
   7   5   8       32.58       30.58      1.73 o 
   8   5   8       50.97       55.95      2.43 o 
   9   5   8      101.30       98.35      3.29 o 
  -9   6   8       37.00       42.20      2.30 o 
  -8   6   8        4.30        6.38      1.24 o 
  -7   6   8       38.80       38.91      2.55 o 
  -6   6   8        1.03        0.53      0.72 o 
  -5   6   8       68.75       73.45      2.12 o 
  -4   6   8       42.35       42.25      1.59 o 
  -3   6   8       97.60       96.96      2.51 o 
  -2   6   8      183.94      192.07      3.61 o 
  -1   6   8       57.62       62.14      3.27 o 
   0   6   8        2.89        2.18      0.83 o 
   1   6   8       25.32       25.27      1.51 o 
   2   6   8        0.04        0.73      0.75 o 
   3   6   8        9.16       13.77      1.11 o 
   4   6   8      195.98      207.72      4.10 o 
   5   6   8       46.73       56.71      2.15 o 
   6   6   8       33.25       29.64      1.91 o 
   7   6   8       33.32       43.48      2.23 o 
  -6   7   8       33.76       42.73      2.36 o 
  -5   7   8       82.15       90.01      2.60 o 
  -4   7   8      116.95      112.07      2.86 o 
  -3   7   8       18.58       17.97      1.24 o 
  -2   7   8        0.13        1.11      1.40 o 
  -1   7   8        0.88        2.88      1.37 o 
   0   7   8       79.73       89.01      7.16 o 
   1   7   8       58.28       64.58      3.81 o 
   2   7   8       22.86       29.34      2.62 o 
   3   7   8       53.04       51.57      2.70 o 
   4   7   8        0.34       -0.02      1.16 o 
 -14   1   9      130.87      138.84      6.66 o 
 -13   1   9       30.32       30.86      2.09 o 
 -12   1   9        0.01        0.54      0.87 o 
 -11   1   9       72.66       84.75      2.55 o 
 -10   1   9       63.81       61.26      1.92 o 
  -9   1   9      636.13      641.07      8.59 o 
  -8   1   9      175.70      169.34      2.59 o 
  -7   1   9      128.21      110.21      1.84 o 
  -6   1   9      573.23      626.56      6.30 o 
  -5   1   9      363.72      397.27      4.51 o 
  -4   1   9       76.72       61.34      0.97 o 
  -3   1   9      473.74      570.72      5.71 o 
  -2   1   9       44.13       64.88      1.09 o 
  -1   1   9      157.31      148.92      1.90 o 
   0   1   9      201.79      200.29      2.70 o 
   1   1   9      767.47      912.05     10.11 o 
   2   1   9      111.95      124.70      2.44 o 
   3   1   9      211.59      210.79      2.77 o 
   4   1   9      218.74      220.45      2.94 o 
   5   1   9      152.30      138.06      2.38 o 
   6   1   9      128.66      116.36      2.59 o 
   7   1   9       79.85       75.30      1.79 o 
   8   1   9       15.90       16.67      1.21 o 
   9   1   9       19.20       18.95      1.56 o 
  10   1   9       36.44       34.35      2.57 o 
  11   1   9       66.77       64.07      3.47 o 
  12   1   9       35.47       41.08      6.48 o 
 -14   2   9       20.77       25.90      3.24 o 
 -13   2   9      398.25      395.31      9.02 o 
 -12   2   9      481.16      464.05      9.09 o 
 -11   2   9      249.55      260.66      5.33 o 
 -10   2   9       29.36       28.17      1.39 o 
  -9   2   9       59.93       49.15      1.46 o 
  -8   2   9       22.80       20.71      0.98 o 
  -7   2   9        8.10       10.43      0.77 o 
  -6   2   9      174.53      153.50      2.47 o 
  -5   2   9      809.87      910.14     11.64 o 
  -4   2   9       10.73        2.49      0.37 o 
  -3   2   9      169.76      197.48      2.69 o 
  -2   2   9       77.10       67.88      1.11 o 
  -1   2   9      393.40      435.91      4.65 o 
   0   2   9        0.86        5.91      0.49 o 
   1   2   9      106.83      122.49      2.11 o 
   2   2   9        1.13        4.73      0.61 o 
   3   2   9      698.52      706.98      8.19 o 
   4   2   9      267.91      248.27      3.66 o 
   5   2   9      342.11      327.90      4.36 o 
   6   2   9      235.41      247.20      3.85 o 
   7   2   9       61.36       69.25      1.79 o 
   8   2   9      281.35      280.30      4.54 o 
   9   2   9       98.39       95.40      2.46 o 
  10   2   9       52.91       54.16      2.34 o 
  11   2   9      108.72      112.33      3.37 o 
  12   2   9      116.47      124.80      5.42 o 
 -13   3   9        7.20       11.69      1.88 o 
 -12   3   9        3.87        5.53      1.47 o 
 -11   3   9       81.43       84.75      2.54 o 
 -10   3   9      825.83      817.32     13.07 o 
  -9   3   9      235.81      256.45      4.35 o 
  -8   3   9       62.48       53.09      1.66 o 
  -7   3   9       58.84       56.74      1.58 o 
  -6   3   9      501.32      450.61      6.06 o 
  -5   3   9       26.17       38.26      1.35 o 
  -4   3   9      346.05      355.08      4.83 o 
  -3   3   9       91.48       85.99      1.63 o 
  -2   3   9       14.78       18.65      0.60 o 
  -1   3   9      830.83      779.04      8.13 o 
   0   3   9      276.67      269.12      3.49 o 
   1   3   9     1144.96     1158.29     13.92 o 
   2   3   9     1381.24     1380.15     14.05 o 
   3   3   9        2.33       11.57      1.57 o 
   4   3   9     2218.30     2144.23     24.51 o 
   5   3   9      444.29      430.24      6.33 o 
   6   3   9      172.24      187.73      3.78 o 
   7   3   9        9.35       11.81      1.06 o 
   8   3   9      263.94      250.49      4.95 o 
   9   3   9       87.38       79.28      2.39 o 
  10   3   9       11.77       11.60      1.24 o 
  11   3   9       93.97       90.09      3.68 o 
 -12   4   9      101.59       99.98      4.42 o 
 -11   4   9      120.05      126.40      3.78 o 
 -10   4   9      209.96      197.01      3.89 o 
  -9   4   9        2.09        0.65      0.73 o 
  -8   4   9       34.96       36.58      1.53 o 
  -7   4   9      258.85      257.63      4.37 o 
  -6   4   9      687.54      673.19      9.22 o 
  -5   4   9      434.54      409.50      5.65 o 
  -4   4   9      500.93      471.70      6.28 o 
  -3   4   9        2.74        3.53      0.59 o 
  -2   4   9      594.40      582.89      7.06 o 
  -1   4   9       65.03       61.65      1.55 o 
   0   4   9        6.46        7.16      0.63 o 
   1   4   9       22.38       26.59      0.97 o 
   2   4   9      605.23      601.94      7.72 o 
   3   4   9     1632.58     1518.08     18.95 o 
   4   4   9       69.43       71.73      1.98 o 
   5   4   9       86.98       80.73      2.16 o 
   6   4   9      167.73      156.74      3.21 o 
   7   4   9       34.17       30.19      1.48 o 
   8   4   9       24.34       24.83      1.44 o 
   9   4   9       91.20       91.61      3.08 o 
  10   4   9      199.99      198.95      6.26 o 
 -11   5   9       28.08       26.29      2.23 o 
 -10   5   9       10.19       10.89      1.34 o 
  -9   5   9       86.56       89.34      2.68 o 
  -8   5   9       66.51       70.05      2.17 o 
  -7   5   9       61.86       62.39      2.00 o 
  -6   5   9       30.16       32.32      2.08 o 
  -5   5   9        2.32        1.89      0.74 o 
  -4   5   9      101.11       98.86      2.29 o 
  -3   5   9        7.53        6.02      0.70 o 
  -2   5   9      307.61      292.22      4.54 o 
  -1   5   9      543.37      513.43      7.36 o 
   0   5   9      259.17      253.53      4.22 o 
   1   5   9       86.46       98.07      2.18 o 
   2   5   9      178.84      161.60      3.06 o 
   3   5   9        1.69        5.15      0.81 o 
   4   5   9        0.07        0.17      0.68 o 
   5   5   9       50.48       54.73      1.89 o 
   6   5   9      295.35      303.54      5.22 o 
   7   5   9       35.80       34.05      1.71 o 
   8   5   9       64.35       62.52      2.64 o 
   9   5   9       17.19       19.21      1.77 o 
  -9   6   9        9.72       12.86      1.56 o 
  -8   6   9        6.89        5.82      1.13 o 
  -7   6   9       10.41        8.42      1.09 o 
  -6   6   9        0.01        0.65      0.73 o 
  -5   6   9       94.60       91.65      2.40 o 
  -4   6   9       33.61       35.69      1.51 o 
  -3   6   9        4.85        5.14      0.77 o 
  -2   6   9       66.12       68.31      1.99 o 
  -1   6   9        6.62        6.10      0.84 o 
   0   6   9       23.31       25.45      1.58 o 
   1   6   9       13.89       16.46      1.32 o 
   2   6   9        1.51        1.36      0.85 o 
   3   6   9       44.16       51.03      2.04 o 
   4   6   9       13.04       17.72      1.35 o 
   5   6   9       62.90       68.00      2.36 o 
   6   6   9        0.25        2.19      1.05 o 
   7   6   9       20.84       27.51      1.95 o 
  -5   7   9        1.14        0.56      0.85 o 
  -4   7   9        5.11        5.32      0.95 o 
  -3   7   9       32.58       33.34      2.34 o 
  -2   7   9      188.09      194.26      6.34 o 
  -1   7   9      106.50      117.80      4.69 o 
   0   7   9        0.09        2.18      1.12 o 
   1   7   9        0.26        0.60      1.11 o 
   2   7   9       25.04       30.13      2.74 o 
   3   7   9        2.36        2.18      1.23 o 
 -14   0  10        1.07       -0.99      2.48 o 
 -13   0  10      215.46      217.43     12.15 o 
 -12   0  10       54.13       60.92      3.13 o 
 -11   0  10      115.46      106.34      4.01 o 
 -10   0  10      718.96      750.80     14.32 o 
  -9   0  10       42.84       29.64      2.08 o 
  -8   0  10     3856.65     3972.84     53.99 o 
  -7   0  10      583.10      571.86      7.99 o 
  -6   0  10       66.36       82.13      1.76 o 
  -5   0  10      157.70      125.90      2.54 o 
  -4   0  10     1748.10     1962.64     27.02 o 
  -3   0  10     1424.78     1482.17     22.24 o 
  -2   0  10       44.19       61.23      1.80 o 
  -1   0  10        4.52        3.25      0.63 o 
   0   0  10     8011.19     8236.48    104.17 o 
   1   0  10     5744.18     5851.51     79.56 o 
   2   0  10      325.71      333.78      5.57 o 
   3   0  10       85.42       52.72      2.17 o 
   4   0  10      534.15      542.02      9.84 o 
   5   0  10      254.59      273.92      5.38 o 
   6   0  10      726.95      711.26     11.99 o 
   7   0  10      103.66      108.50      3.79 o 
   8   0  10      148.78      136.92      4.31 o 
   9   0  10      194.02      193.74      9.50 o 
  10   0  10      299.41      275.65      8.61 o 
  11   0  10       16.38       13.68      6.32 o 
  12   0  10        5.98        1.59      3.71 o 
 -14   1  10        2.94        3.47      2.10 o 
 -13   1  10        0.10       -1.23      1.23 o 
 -12   1  10      152.00      155.80      3.80 o 
 -11   1  10      217.58      229.18      4.78 o 
 -10   1  10       93.64       89.89      2.13 o 
  -9   1  10       80.71       78.19      1.92 o 
  -8   1  10      904.75      865.66      9.99 o 
  -7   1  10       72.06       93.11      1.73 o 
  -6   1  10      378.47      388.83      4.17 o 
  -5   1  10       98.04      107.14      1.60 o 
  -4   1  10     1685.55     1653.79     15.54 o 
  -3   1  10     2088.17     2153.00     20.16 o 
  -2   1  10      849.36      830.58      8.41 o 
  -1   1  10      329.74      341.10      3.96 o 
   0   1  10       27.65       22.07      0.78 o 
   1   1  10       18.98       25.27      1.19 o 
   2   1  10       40.86       38.85      1.10 o 
   3   1  10      222.63      248.53      3.16 o 
   4   1  10      109.15       93.95      1.66 o 
   5   1  10      882.85      894.10     10.91 o 
   6   1  10      237.97      246.24      3.67 o 
   7   1  10       65.97       63.57      1.67 o 
   8   1  10       62.81       59.63      2.20 o 
   9   1  10      113.85      111.46      3.52 o 
  10   1  10      354.45      356.25      9.78 o 
  11   1  10       70.30       68.51      3.64 o 
  12   1  10      204.30      214.20      9.91 o 
 -13   2  10      106.73      121.49      4.17 o 
 -12   2  10      151.96      160.73      4.01 o 
 -11   2  10      106.18      103.55      2.72 o 
 -10   2  10       89.60       94.07      2.46 o 
  -9   2  10       63.57       62.35      1.65 o 
  -8   2  10       49.27       42.03      1.33 o 
  -7   2  10      227.50      217.79      3.24 o 
  -6   2  10      703.75      753.16      8.84 o 
  -5   2  10      162.45      170.35      3.65 o 
  -4   2  10        6.54        3.49      0.40 o 
  -3   2  10       75.13       59.28      1.19 o 
  -2   2  10      268.80      305.98      3.48 o 
  -1   2  10      326.49      301.89      4.05 o 
   0   2  10      336.70      377.82      4.69 o 
   1   2  10        6.42        3.40      0.48 o 
   2   2  10     2626.29     2739.18     30.73 o 
   3   2  10       53.92       64.30      1.44 o 
   4   2  10      174.50      160.61      2.76 o 
   5   2  10       12.00       16.00      0.89 o 
   6   2  10        5.69        5.27      0.91 o 
   7   2  10      176.77      190.09      3.70 o 
   8   2  10       32.22       34.03      1.66 o 
   9   2  10      604.71      577.31      9.89 o 
  10   2  10        2.68        1.61      1.37 o 
  11   2  10        0.05       -0.25      1.35 o 
 -13   3  10       19.77       15.12      2.11 o 
 -12   3  10      131.19      129.74      3.98 o 
 -11   3  10       48.45       47.08      2.22 o 
 -10   3  10      261.08      274.33      5.52 o 
  -9   3  10      101.11      111.49      2.56 o 
  -8   3  10      122.37      101.95      2.63 o 
  -7   3  10       16.00       19.06      0.96 o 
  -6   3  10       86.68       85.42      2.34 o 
  -5   3  10        3.09        4.25      0.64 o 
  -4   3  10        9.67       11.60      0.75 o 
  -3   3  10       12.94        9.83      0.77 o 
  -2   3  10        0.68        0.14      0.33 o 
  -1   3  10       14.93       16.05      0.71 o 
   0   3  10       33.04       31.09      1.11 o 
   1   3  10       40.97       34.82      1.30 o 
   2   3  10       34.49       40.46      1.23 o 
   3   3  10      156.35      164.80      3.71 o 
   4   3  10     1141.01     1082.42     14.93 o 
   5   3  10        8.42        5.93      0.87 o 
   6   3  10      106.91      110.12      2.60 o 
   7   3  10      197.03      191.54      3.71 o 
   8   3  10        0.01        0.46      0.86 o 
   9   3  10       28.71       34.68      1.64 o 
  10   3  10      282.73      261.76      5.73 o 
  11   3  10       43.97       41.75      2.81 o 
 -12   4  10       16.05       15.66      2.09 o 
 -11   4  10       66.78       61.11      2.27 o 
 -10   4  10      112.01      122.76      2.93 o 
  -9   4  10      378.61      346.91      5.80 o 
  -8   4  10      264.85      257.44      4.47 o 
  -7   4  10       99.28      102.14      2.29 o 
  -6   4  10       68.85       57.80      1.69 o 
  -5   4  10       48.66       47.23      1.57 o 
  -4   4  10      220.33      204.94      3.31 o 
  -3   4  10      136.12      126.10      2.35 o 
  -2   4  10      289.17      277.73      4.38 o 
  -1   4  10       86.09       83.48      2.58 o 
   0   4  10       30.91       36.48      1.21 o 
   1   4  10       80.97       78.73      1.76 o 
   2   4  10     1473.94     1345.89     16.06 o 
   3   4  10       10.78       13.25      1.11 o 
   4   4  10       71.80       73.16      2.03 o 
   5   4  10      296.52      263.13      4.54 o 
   6   4  10       42.83       47.72      2.09 o 
   7   4  10        7.68        8.03      1.04 o 
   8   4  10        0.10       -0.38      0.80 o 
   9   4  10        1.64        2.54      1.00 o 
  10   4  10       22.28       18.27      1.77 o 
 -10   5  10       48.89       52.87      2.45 o 
  -9   5  10        0.42       -0.12      0.90 o 
  -8   5  10       13.49        9.26      1.03 o 
  -7   5  10       68.88       68.10      2.06 o 
  -6   5  10       48.83       44.46      1.66 o 
  -5   5  10      212.03      207.46      5.16 o 
  -4   5  10        0.02        0.74      0.58 o 
  -3   5  10       78.04       65.23      1.73 o 
  -2   5  10       26.86       30.92      1.21 o 
  -1   5  10        0.01       -0.39      0.54 o 
   0   5  10       18.23       18.25      1.19 o 
   1   5  10       53.46       37.05      1.91 o 
   2   5  10       51.10       43.82      1.65 o 
   3   5  10      187.81      187.72      4.09 o 
   4   5  10       69.22       74.23      2.39 o 
   5   5  10       17.08       17.64      1.26 o 
   6   5  10        2.71        3.43      0.93 o 
   7   5  10       11.31        9.72      1.22 o 
   8   5  10        0.00       -0.29      1.10 o 
  -8   6  10        4.70        6.06      1.25 o 
  -7   6  10       48.42       54.85      2.08 o 
  -6   6  10       69.92       74.06      2.32 o 
  -5   6  10      110.38      113.52      2.85 o 
  -4   6  10       33.91       30.40      1.41 o 
  -3   6  10       57.61       57.99      2.34 o 
  -2   6  10        0.88        1.10      0.71 o 
  -1   6  10        0.09        0.12      0.66 o 
   0   6  10        5.10        5.22      1.02 o 
   1   6  10      104.76      100.27      3.68 o 
   2   6  10       37.08       37.75      1.96 o 
   3   6  10      133.06      137.74      4.07 o 
   4   6  10        1.65        1.73      0.97 o 
   5   6  10      138.80      152.89      3.67 o 
   6   6  10      125.37      130.50      4.26 o 
  -5   7  10       32.79       39.89      2.24 o 
  -4   7  10      104.04      116.85      4.56 o 
  -3   7  10      206.14      212.35      5.73 o 
  -2   7  10        0.05        1.87      1.47 o 
  -1   7  10       22.17       24.22      2.50 o 
   0   7  10        1.26        0.89      1.18 o 
   1   7  10       16.35       22.33      2.02 o 
   2   7  10        6.88        6.00      1.37 o 
   3   7  10        1.13        2.57      2.24 o 
 -14   1  11       76.12       82.06      5.17 o 
 -13   1  11       73.19       72.36      3.65 o 
 -12   1  11      102.18       97.45      3.28 o 
 -11   1  11      122.50      136.07      3.46 o 
 -10   1  11       24.38       24.21      1.12 o 
  -9   1  11       64.29       70.71      1.75 o 
  -8   1  11       16.23       10.81      0.76 o 
  -7   1  11       13.99       13.79      0.78 o 
  -6   1  11       63.32       48.48      1.37 o 
  -5   1  11      163.74      189.65      2.29 o 
  -4   1  11       16.71       22.66      0.90 o 
  -3   1  11      201.44      195.04      2.55 o 
  -2   1  11      722.53      836.38      8.54 o 
  -1   1  11        1.38        1.21      0.36 o 
   0   1  11      107.73      109.08      1.81 o 
   1   1  11      440.51      441.79      5.38 o 
   2   1  11        2.42        0.75      0.38 o 
   3   1  11      154.68      183.41      3.06 o 
   4   1  11      471.82      484.11      5.98 o 
   5   1  11      101.53      110.54      3.25 o 
   6   1  11      124.67      123.44      2.39 o 
   7   1  11       72.47       71.74      2.36 o 
   8   1  11       11.20       13.46      2.49 o 
   9   1  11      505.21      491.53     11.73 o 
  10   1  11        2.05        3.49      2.01 o 
  11   1  11        0.27       -2.30      2.30 o 
 -13   2  11       65.59       69.13      3.97 o 
 -12   2  11       41.53       43.68      2.28 o 
 -11   2  11      121.05      124.08      3.02 o 
 -10   2  11       70.72       77.76      2.08 o 
  -9   2  11       61.32       59.02      1.54 o 
  -8   2  11       76.38       68.27      2.04 o 
  -7   2  11      164.24      142.80      2.56 o 
  -6   2  11      210.68      203.60      3.25 o 
  -5   2  11      481.91      492.38      6.43 o 
  -4   2  11       74.71       91.25      1.68 o 
  -3   2  11      369.67      391.34      4.59 o 
  -2   2  11      515.49      564.75      5.98 o 
  -1   2  11       30.33       27.92      0.97 o 
   0   2  11       59.86       62.50      1.39 o 
   1   2  11       23.30       17.78      0.80 o 
   2   2  11       66.26       81.34      1.69 o 
   3   2  11      428.79      419.26      6.00 o 
   4   2  11      726.63      708.12      9.48 o 
   5   2  11      508.24      496.50      6.72 o 
   6   2  11        3.47        4.11      0.91 o 
   7   2  11       43.34       45.55      1.84 o 
   8   2  11       57.39       60.89      2.85 o 
   9   2  11       64.96       63.38      2.75 o 
  10   2  11       27.74       22.45      2.05 o 
  11   2  11       17.51       17.99      2.24 o 
 -13   3  11      391.95      417.79     12.03 o 
 -12   3  11      338.60      357.91      7.33 o 
 -11   3  11      130.11      126.64      3.15 o 
 -10   3  11       76.47       74.25      2.14 o 
  -9   3  11       48.59       55.00      1.71 o 
  -8   3  11      117.12      106.24      2.73 o 
  -7   3  11       18.30       16.33      0.91 o 
  -6   3  11       93.19       87.51      1.99 o 
  -5   3  11      641.10      610.96      7.84 o 
  -4   3  11     1302.66     1278.37     15.13 o 
  -3   3  11       86.45       93.99      1.90 o 
  -2   3  11      222.93      224.42      3.17 o 
  -1   3  11        5.46        5.07      0.58 o 
   0   3  11       13.12        8.22      0.80 o 
   1   3  11      331.04      310.31      5.18 o 
   2   3  11      643.37      612.04      7.81 o 
   3   3  11     2085.47     2002.15     24.50 o 
   4   3  11        3.78        4.06      0.88 o 
   5   3  11        8.24        7.92      1.20 o 
   6   3  11        2.40        1.88      0.87 o 
   7   3  11      141.27      145.08      3.55 o 
   8   3  11      176.18      167.51      3.70 o 
   9   3  11        1.12        1.19      1.04 o 
  10   3  11       77.48       87.58      3.72 o 
 -12   4  11       17.89       18.49      1.88 o 
 -11   4  11      120.26      123.99      4.34 o 
 -10   4  11      135.43      143.52      3.39 o 
  -9   4  11      199.78      195.04      3.61 o 
  -8   4  11        3.76        3.39      0.76 o 
  -7   4  11       95.91       87.62      2.13 o 
  -6   4  11      139.77      136.09      2.83 o 
  -5   4  11       85.59       82.48      2.07 o 
  -4   4  11      562.67      527.21      7.39 o 
  -3   4  11      224.64      216.62      3.69 o 
  -2   4  11      331.77      331.07      5.01 o 
  -1   4  11     2389.38     2365.36     26.90 o 
   0   4  11      179.53      172.07      3.15 o 
   1   4  11        1.45        1.56      0.64 o 
   2   4  11       16.90       14.68      0.96 o 
   3   4  11        8.45        5.59      0.92 o 
   4   4  11      464.07      412.92     11.03 o 
   5   4  11        0.95        2.64      0.94 o 
   6   4  11      145.50      144.35      3.45 o 
   7   4  11      195.17      184.80      4.24 o 
   8   4  11       41.10       32.34      1.68 o 
   9   4  11       31.47       36.12      1.92 o 
 -10   5  11        6.71        4.38      1.06 o 
  -9   5  11        2.42        1.09      0.85 o 
  -8   5  11       58.90       60.66      2.10 o 
  -7   5  11       33.72       33.57      1.54 o 
  -6   5  11      274.98      269.19      4.66 o 
  -5   5  11      114.41      116.44      2.81 o 
  -4   5  11       97.04       94.21      2.29 o 
  -3   5  11       30.51       32.44      1.28 o 
  -2   5  11       77.14       75.09      1.85 o 
  -1   5  11        0.56        0.12      0.58 o 
   0   5  11      168.42      170.19      3.54 o 
   1   5  11       36.66       41.77      1.92 o 
   2   5  11       85.24       79.15      2.73 o 
   3   5  11      440.60      416.48      6.96 o 
   4   5  11      243.23      249.05      4.87 o 
   5   5  11       12.84       12.50      1.24 o 
   6   5  11        5.96        7.54      1.16 o 
   7   5  11        0.36        0.25      0.91 o 
   8   5  11        0.86        0.14      1.14 o 
  -8   6  11        2.22        2.75      0.99 o 
  -7   6  11       65.15       67.01      2.29 o 
  -6   6  11        0.04        0.25      0.78 o 
  -5   6  11       24.64       26.45      1.59 o 
  -4   6  11       10.48       11.31      1.12 o 
  -3   6  11       34.84       36.66      1.63 o 
  -2   6  11       70.53       64.63      2.49 o 
  -1   6  11       17.98       17.28      1.24 o 
   0   6  11       55.61       56.48      2.31 o 
   1   6  11        3.06        2.50      0.96 o 
   2   6  11        2.04        1.44      1.01 o 
   3   6  11        1.92        2.47      1.17 o 
   4   6  11       12.46       13.24      1.59 o 
   5   6  11        8.58        7.30      1.39 o 
   6   6  11       20.58       14.57      1.53 o 
  -4   7  11      137.91      150.93      3.73 o 
  -3   7  11        1.89        2.80      1.40 o 
  -2   7  11       63.47       64.24      5.31 o 
  -1   7  11       20.99       29.89      2.76 o 
   0   7  11       13.04       15.55      2.90 o 
   1   7  11        0.00        0.73      1.18 o 
 -14   0  12        2.23       -1.74      2.98 o 
 -13   0  12        7.83        6.20      2.98 o 
 -12   0  12      653.27      659.48     15.72 o 
 -11   0  12      940.16      922.19     20.49 o 
 -10   0  12        0.47        3.15      1.74 o 
  -9   0  12      385.93      376.81      9.56 o 
  -8   0  12      859.92      789.88     11.78 o 
  -7   0  12      424.66      442.53      6.47 o 
  -6   0  12      976.52      972.26     12.96 o 
  -5   0  12      479.86      414.25      6.58 o 
  -4   0  12      318.60      329.62      5.43 o 
  -3   0  12     4685.72     4905.87     66.27 o 
  -2   0  12       14.79        8.09      0.77 o 
  -1   0  12       14.87       18.84      1.24 o 
   0   0  12      206.07      209.78      4.72 o 
   1   0  12      194.03      237.28      4.19 o 
   2   0  12       84.60       82.68      2.64 o 
   3   0  12     2448.97     2484.17     37.67 o 
   4   0  12       93.27       98.73      3.01 o 
   5   0  12     1208.83     1159.13     31.18 o 
   6   0  12      742.52      760.03     14.46 o 
   7   0  12       23.44       23.37      1.98 o 
   8   0  12      160.95      159.92      5.69 o 
   9   0  12        5.59        1.14      3.59 o 
  10   0  12      119.78      110.28      7.56 o 
  11   0  12       33.98       32.33      5.06 o 
 -13   1  12       77.97       79.31      5.44 o 
 -12   1  12       43.23       49.83      2.32 o 
 -11   1  12       70.02       72.12      2.43 o 
 -10   1  12      286.91      297.59      4.92 o 
  -9   1  12      143.94      151.34      2.58 o 
  -8   1  12        5.92        3.59      0.61 o 
  -7   1  12      832.97      773.88      9.09 o 
  -6   1  12       18.70       19.61      0.81 o 
  -5   1  12      957.20      922.54      9.94 o 
  -4   1  12       97.42      115.60      2.33 o 
  -3   1  12      382.33      415.85      4.80 o 
  -2   1  12     1865.76     1924.25     18.89 o 
  -1   1  12        2.24        0.62      0.47 o 
   0   1  12      675.57      673.37      7.09 o 
   1   1  12      664.91      634.05      7.44 o 
   2   1  12     1790.69     1898.14     19.62 o 
   3   1  12       30.21       28.24      1.06 o 
   4   1  12       11.58       12.94      0.91 o 
   5   1  12      150.15      130.18      2.78 o 
   6   1  12      174.39      171.37      3.36 o 
   7   1  12      230.90      223.46      4.92 o 
   8   1  12       22.30       18.17      1.73 o 
   9   1  12      231.71      232.10      5.39 o 
  10   1  12       91.65       95.78      4.08 o 
  11   1  12        1.84        0.43      2.58 o 
 -13   2  12      105.83      108.10      4.63 o 
 -12   2  12       86.53       91.41      3.21 o 
 -11   2  12      116.06      126.85      2.88 o 
 -10   2  12      286.72      287.17      4.61 o 
  -9   2  12       64.79       66.24      1.67 o 
  -8   2  12        0.46        1.31      0.56 o 
  -7   2  12       70.96       61.62      1.55 o 
  -6   2  12       39.68       35.19      1.24 o 
  -5   2  12      104.56      107.60      2.12 o 
  -4   2  12      726.36      692.79      8.05 o 
  -3   2  12       43.30       41.58      1.63 o 
  -2   2  12        1.96        3.25      0.41 o 
  -1   2  12       12.70       14.72      0.74 o 
   0   2  12       95.18       85.15      1.72 o 
   1   2  12        3.61        1.32      0.83 o 
   2   2  12      170.07      147.98      2.59 o 
   3   2  12       87.39       85.09      2.13 o 
   4   2  12      832.08      828.36     11.63 o 
   5   2  12      634.45      617.51      8.11 o 
   6   2  12        2.15        3.47      0.95 o 
   7   2  12      264.92      261.67      4.73 o 
   8   2  12        7.75        7.24      1.46 o 
   9   2  12        2.64        1.67      1.30 o 
  10   2  12       73.63       73.43      3.12 o 
  11   2  12       79.17       79.28      4.43 o 
 -12   3  12       29.26       33.61      1.90 o 
 -11   3  12       19.92       18.66      1.28 o 
 -10   3  12        9.08        7.13      0.91 o 
  -9   3  12        0.14        0.35      0.69 o 
  -8   3  12       14.06       18.72      1.03 o 
  -7   3  12      114.63      112.68      2.26 o 
  -6   3  12        0.04        4.68      0.85 o 
  -5   3  12       26.27       24.32      1.08 o 
  -4   3  12        1.54       -0.22      0.50 o 
  -3   3  12      141.14      140.29      2.70 o 
  -2   3  12       79.40       77.88      1.77 o 
  -1   3  12       82.60       80.02      1.83 o 
   0   3  12       43.69       48.46      1.79 o 
   1   3  12      870.51      848.44      9.84 o 
   2   3  12       54.87       53.22      1.63 o 
   3   3  12        9.03       25.32      4.34 o 
   4   3  12      118.11      111.27      2.81 o 
   5   3  12       31.35       31.96      1.55 o 
   6   3  12      183.64      195.67      4.22 o 
   7   3  12      270.77      262.35      5.77 o 
   8   3  12        1.07        0.69      0.99 o 
   9   3  12        6.46        4.82      1.65 o 
  10   3  12        0.27        0.25      1.49 o 
 -11   4  12        7.79        5.60      1.03 o 
 -10   4  12        7.18        6.32      0.94 o 
  -9   4  12        2.89        3.51      0.81 o 
  -8   4  12      187.28      172.74      3.47 o 
  -7   4  12       28.93       24.31      1.27 o 
  -6   4  12       56.32       53.04      1.75 o 
  -5   4  12      113.27      106.35      2.42 o 
  -4   4  12       18.24       15.67      1.03 o 
  -3   4  12       10.84        8.25      0.83 o 
  -2   4  12      219.44      196.79      4.68 o 
  -1   4  12       53.31       53.05      2.17 o 
   0   4  12       56.16       50.26      1.89 o 
   1   4  12      185.64      173.16      5.63 o 
   2   4  12       11.23       11.87      0.94 o 
   3   4  12       58.71       66.80      2.31 o 
   4   4  12       25.64       28.18      2.70 o 
   5   4  12       45.81       36.46      1.75 o 
   6   4  12       95.90       89.92      2.70 o 
   7   4  12        0.09        0.22      0.97 o 
   8   4  12       46.99       50.19      2.28 o 
   9   4  12       22.82       18.37      1.70 o 
 -10   5  12        5.80        5.86      1.17 o 
  -9   5  12       13.08       11.62      1.43 o 
  -8   5  12       14.83       14.97      1.25 o 
  -7   5  12       40.26       40.24      1.65 o 
  -6   5  12       70.02       66.34      2.44 o 
  -5   5  12       82.13       70.92      2.19 o 
  -4   5  12       37.40       40.60      1.54 o 
  -3   5  12       41.54       41.02      1.48 o 
  -2   5  12      101.72       96.13      2.33 o 
  -1   5  12      222.66      207.21      7.10 o 
   0   5  12       96.28       94.55      3.10 o 
   1   5  12        2.19        2.00      0.85 o 
   2   5  12       10.30        9.92      1.25 o 
   3   5  12        1.20       -0.10      0.86 o 
   4   5  12       43.74       45.10      2.05 o 
   5   5  12       98.42      103.57      2.98 o 
   6   5  12        1.29        2.56      1.13 o 
   7   5  12       24.85       25.36      1.86 o 
  -8   6  12      125.43      128.18      8.93 o 
  -7   6  12        8.20       10.19      1.18 o 
  -6   6  12       50.42       55.09      2.07 o 
  -5   6  12       49.76       54.90      2.75 o 
  -4   6  12       43.48       37.95      1.79 o 
  -3   6  12        1.23        0.64      0.81 o 
  -2   6  12        1.87        2.38      1.20 o 
  -1   6  12       10.43       12.76      1.59 o 
   0   6  12       26.96       27.77      2.01 o 
   1   6  12        0.22        0.97      1.01 o 
   2   6  12      108.01      108.12      4.01 o 
   3   6  12       82.97       93.55      3.40 o 
   4   6  12       44.78       44.03      2.52 o 
   5   6  12        0.63        0.99      1.16 o 
  -2   7  12       32.09       35.03      2.86 o 
  -1   7  12       13.13       17.09      1.84 o 
   0   7  12       47.00       52.20      2.89 o 
 -13   1  13       45.87       50.62      3.34 o 
 -12   1  13       38.60       39.75      2.42 o 
 -11   1  13       47.95       45.51      2.06 o 
 -10   1  13        4.07        6.19      0.97 o 
  -9   1  13       19.54       21.31      0.99 o 
  -8   1  13       17.95       19.98      0.95 o 
  -7   1  13     1092.22     1078.99     12.34 o 
  -6   1  13       34.17       31.89      1.18 o 
  -5   1  13       44.53       45.32      1.12 o 
  -4   1  13       43.75       54.68      1.26 o 
  -3   1  13      107.51      103.77      1.73 o 
  -2   1  13      171.65      174.58      2.45 o 
  -1   1  13      456.16      525.71      5.48 o 
   0   1  13       47.81       51.23      1.04 o 
   1   1  13      115.05      146.76      2.46 o 
   2   1  13      765.00      776.71      8.99 o 
   3   1  13       99.64       94.37      2.10 o 
   4   1  13      152.01      155.67      3.04 o 
   5   1  13       14.42       14.16      1.30 o 
   6   1  13      236.90      238.61      4.32 o 
   7   1  13        5.79        7.08      1.35 o 
   8   1  13        4.50        1.77      1.36 o 
   9   1  13       14.08       14.10      2.20 o 
  10   1  13       33.68       30.97      3.23 o 
  11   1  13        0.32       -2.54      2.54 o 
 -13   2  13      164.41      184.26      6.50 o 
 -12   2  13        4.29        4.10      1.25 o 
 -11   2  13      125.93      142.02      3.22 o 
 -10   2  13       18.99       22.08      1.17 o 
  -9   2  13        0.03       -0.24      0.57 o 
  -8   2  13       30.25       24.61      1.05 o 
  -7   2  13       73.48       85.87      2.26 o 
  -6   2  13      536.64      547.28      7.20 o 
  -5   2  13      543.23      478.50      6.38 o 
  -4   2  13      210.85      210.41      3.31 o 
  -3   2  13       71.38       71.09      1.50 o 
  -2   2  13       15.00       14.05      0.69 o 
  -1   2  13        7.26       10.82      0.73 o 
   0   2  13      246.35      233.38      3.37 o 
   1   2  13      304.40      279.67      3.90 o 
   2   2  13      446.79      431.96      6.24 o 
   3   2  13       12.31       10.08      0.97 o 
   4   2  13       81.73       78.92      2.18 o 
   5   2  13      103.69       96.69      2.47 o 
   6   2  13       18.28       16.01      1.53 o 
   7   2  13        7.53        6.67      1.17 o 
   8   2  13       38.73       42.21      3.27 o 
   9   2  13       92.54       98.21      3.46 o 
  10   2  13      106.92      107.74      3.84 o 
 -12   3  13       42.90       44.90      2.14 o 
 -11   3  13       24.64       25.30      1.45 o 
 -10   3  13      126.18      138.54      4.63 o 
  -9   3  13      203.54      204.20      4.09 o 
  -8   3  13      364.52      332.41      4.75 o 
  -7   3  13        2.66        3.12      0.64 o 
  -6   3  13      188.59      167.98      3.01 o 
  -5   3  13        7.86        8.00      0.84 o 
  -4   3  13      212.28      213.70      3.68 o 
  -3   3  13     1074.53     1007.94     12.95 o 
  -2   3  13      156.88      141.79      2.59 o 
  -1   3  13     1354.45     1271.93     15.04 o 
   0   3  13      274.89      265.75      4.20 o 
   1   3  13      168.12      158.50      2.90 o 
   2   3  13      280.69      280.08      4.32 o 
   3   3  13      203.23      184.18      3.48 o 
   4   3  13     1497.79     1443.89     19.40 o 
   5   3  13      113.53      111.59      3.02 o 
   6   3  13       56.64       51.88      2.02 o 
   7   3  13       34.67       35.81      1.79 o 
   8   3  13      136.26      134.97      5.01 o 
   9   3  13       25.13       22.31      2.16 o 
  10   3  13       20.04       11.16      4.46 o 
 -11   4  13        0.94        0.57      0.88 o 
 -10   4  13        9.29        9.84      1.12 o 
  -9   4  13       36.99       36.39      1.63 o 
  -8   4  13      127.28      128.31      2.91 o 
  -7   4  13       46.27       41.37      1.63 o 
  -6   4  13       32.35       34.05      1.45 o 
  -5   4  13      566.34      557.17      7.94 o 
  -4   4  13     1093.38     1080.35     13.98 o 
  -3   4  13        9.09       15.58      1.04 o 
  -2   4  13        6.67        9.98      0.91 o 
  -1   4  13      121.27      113.30      2.42 o 
   0   4  13      533.38      503.82      7.28 o 
   1   4  13      110.09      105.69      2.50 o 
   2   4  13       86.81       95.79      2.45 o 
   3   4  13      713.96      672.57     10.04 o 
   4   4  13      269.82      278.48      5.21 o 
   5   4  13      108.63       99.73      3.38 o 
   6   4  13       24.37       22.25      1.52 o 
   7   4  13       46.67       44.66      2.04 o 
   8   4  13        1.59        1.23      1.16 o 
  -9   5  13      139.25      134.36      5.50 o 
  -8   5  13       30.88       36.22      1.74 o 
  -7   5  13      135.28      133.15      3.23 o 
  -6   5  13        0.23        1.69      0.79 o 
  -5   5  13      230.75      228.09      4.29 o 
  -4   5  13      268.59      267.21      4.57 o 
  -3   5  13      187.87      192.69      3.45 o 
  -2   5  13        0.67        0.63      0.64 o 
  -1   5  13       47.03       43.22      1.76 o 
   0   5  13      430.39      419.33      6.93 o 
   1   5  13       65.02       62.19      2.25 o 
   2   5  13        7.58        7.56      1.21 o 
   3   5  13       39.76       34.34      2.02 o 
   4   5  13        3.41        2.62      1.11 o 
   5   5  13       13.57       16.15      1.56 o 
   6   5  13       59.34       69.98      3.71 o 
   7   5  13      125.19      122.21      3.74 o 
  -7   6  13       18.93       19.04      1.45 o 
  -6   6  13      219.73      220.61      4.51 o 
  -5   6  13        3.91        6.45      1.25 o 
  -4   6  13        6.23        7.21      1.04 o 
  -3   6  13       11.32       11.73      1.37 o 
  -2   6  13        0.24        0.86      0.88 o 
  -1   6  13        4.83        5.95      1.31 o 
   0   6  13       44.64       47.27      2.95 o 
   1   6  13       11.50        9.38      1.48 o 
   2   6  13       10.94       10.52      1.55 o 
   3   6  13        4.34        2.33      1.17 o 
   4   6  13       20.31       25.60      2.29 o 
 -13   0  14        3.40        0.74      3.22 o 
 -12   0  14       10.51        7.95      1.65 o 
 -11   0  14       56.75       53.41      3.71 o 
 -10   0  14      217.10      216.47      6.60 o 
  -9   0  14       30.02       36.21      3.04 o 
  -8   0  14       10.84        9.88      1.67 o 
  -7   0  14      677.42      679.41     11.50 o 
  -6   0  14      994.80      919.48     13.56 o 
  -5   0  14        2.95        4.64      0.81 o 
  -4   0  14       47.78       41.83      2.33 o 
  -3   0  14      441.01      443.84      7.73 o 
  -2   0  14     1082.06     1058.16     16.72 o 
  -1   0  14     1219.35     1146.44     16.54 o 
   0   0  14      970.84      957.23     14.03 o 
   1   0  14      237.46      272.88      5.77 o 
   2   0  14      359.25      339.12      6.37 o 
   3   0  14      179.91      203.03      4.44 o 
   4   0  14      205.39      209.96      4.65 o 
   5   0  14       18.34       20.59      2.25 o 
   6   0  14      401.09      410.25     10.38 o 
   7   0  14       17.93       25.76      2.61 o 
   8   0  14       64.56       78.25      7.07 o 
   9   0  14       65.67       69.70      5.95 o 
  10   0  14      738.28      685.93     27.40 o 
 -13   1  14       15.03       15.90      2.22 o 
 -12   1  14      274.16      298.09      7.49 o 
 -11   1  14       41.60       46.64      2.09 o 
 -10   1  14      125.00      131.52      3.48 o 
  -9   1  14      132.31      132.47      2.63 o 
  -8   1  14       56.21       57.54      1.50 o 
  -7   1  14       48.00       64.72      1.56 o 
  -6   1  14      412.36      398.80      5.54 o 
  -5   1  14      127.88      130.35      2.25 o 
  -4   1  14      121.67      110.17      1.91 o 
  -3   1  14      881.87      882.46      9.54 o 
  -2   1  14      522.11      496.93      6.01 o 
  -1   1  14      203.44      200.53      2.63 o 
   0   1  14       32.81       37.97      1.27 o 
   1   1  14      474.14      459.21      5.76 o 
   2   1  14      798.04      750.22      9.27 o 
   3   1  14      837.89      836.11     10.90 o 
   4   1  14      156.95      155.93      3.14 o 
   5   1  14       22.57       31.25      1.49 o 
   6   1  14      114.82      110.21      2.96 o 
   7   1  14       24.16       21.93      1.88 o 
   8   1  14       10.67       10.47      1.79 o 
   9   1  14       16.06       12.78      2.15 o 
  10   1  14       75.44       80.39      4.53 o 
 -13   2  14       14.86       20.30      2.50 o 
 -12   2  14       37.56       40.12      2.57 o 
 -11   2  14        2.67        2.90      1.02 o 
 -10   2  14        0.03        1.50      0.69 o 
  -9   2  14      326.36      313.87      4.53 o 
  -8   2  14       63.59       65.37      1.67 o 
  -7   2  14      393.56      348.93      4.80 o 
  -6   2  14      197.79      194.99      3.29 o 
  -5   2  14       46.68       44.80      1.39 o 
  -4   2  14      600.20      577.45      7.48 o 
  -3   2  14        4.81        2.29      0.58 o 
  -2   2  14      721.34      711.59      9.30 o 
  -1   2  14       21.25       17.31      0.87 o 
   0   2  14       89.38       83.31      1.82 o 
   1   2  14      347.08      356.48      4.78 o 
   2   2  14        6.80        9.31      1.45 o 
   3   2  14       13.62       11.02      1.04 o 
   4   2  14      109.40      113.73      2.67 o 
   5   2  14       44.75       49.26      1.97 o 
   6   2  14       14.86       19.35      1.49 o 
   7   2  14       52.07       53.97      2.52 o 
   8   2  14       27.61       30.18      2.44 o 
   9   2  14       28.61       29.53      2.23 o 
  10   2  14        9.27        8.61      1.95 o 
 -12   3  14       24.49       24.67      2.13 o 
 -11   3  14       53.72       57.17      1.99 o 
 -10   3  14       75.92       76.45      2.11 o 
  -9   3  14        0.52        1.15      0.74 o 
  -8   3  14       11.33       11.02      0.97 o 
  -7   3  14        4.81        2.00      0.70 o 
  -6   3  14       27.99       26.91      1.31 o 
  -5   3  14       57.88       47.87      1.64 o 
  -4   3  14       22.15       19.26      1.82 o 
  -3   3  14      172.91      153.80      2.98 o 
  -2   3  14      156.87      159.31      2.86 o 
  -1   3  14      104.19       88.71      2.05 o 
   0   3  14      119.64      122.64      2.58 o 
   1   3  14       17.70       15.01      1.00 o 
   2   3  14       19.53       19.14      1.20 o 
   3   3  14      106.37      113.50      2.86 o 
   4   3  14       15.83       15.53      1.70 o 
   5   3  14        0.44       -0.77      0.86 o 
   6   3  14      123.16      110.48      4.36 o 
   7   3  14        7.18        6.38      1.20 o 
   8   3  14       11.42       15.68      1.74 o 
   9   3  14        0.01       -1.11      1.35 o 
 -11   4  14        0.00        0.18      0.88 o 
 -10   4  14        4.14        3.71      0.98 o 
  -9   4  14        6.83        4.57      0.97 o 
  -8   4  14        4.15        3.63      0.82 o 
  -7   4  14       29.31       27.87      1.39 o 
  -6   4  14        0.30       -0.46      0.68 o 
  -5   4  14      228.79      205.83      3.80 o 
  -4   4  14        8.91        9.74      0.96 o 
  -3   4  14      183.80      164.81      3.22 o 
  -2   4  14      989.65      941.25     12.50 o 
  -1   4  14        5.78        4.76      0.81 o 
   0   4  14      102.37       93.96      2.41 o 
   1   4  14      129.67      116.82      2.71 o 
   2   4  14       75.52       68.86      2.45 o 
   3   4  14        8.47        8.91      1.60 o 
   4   4  14      154.13      140.05      3.47 o 
   5   4  14       95.58       86.81      3.02 o 
   6   4  14        6.49        6.18      1.21 o 
   7   4  14        1.06       -0.61      1.07 o 
   8   4  14        1.39        0.59      1.22 o 
  -9   5  14        0.13       -0.53      0.85 o 
  -8   5  14        7.64        5.81      1.05 o 
  -7   5  14       38.28       42.36      1.86 o 
  -6   5  14       26.97       27.42      1.67 o 
  -5   5  14       56.27       58.74      1.96 o 
  -4   5  14      380.36      348.74      5.35 o 
  -3   5  14       44.32       36.54      1.57 o 
  -2   5  14       22.64       22.98      1.37 o 
  -1   5  14       53.55       40.82      1.75 o 
   0   5  14        4.49        4.08      0.88 o 
   1   5  14       26.47       25.07      1.58 o 
   2   5  14        2.80        1.90      0.95 o 
   3   5  14        8.67        8.82      1.47 o 
   4   5  14       38.78       42.36      2.40 o 
   5   5  14      146.74      139.72      4.34 o 
   6   5  14       61.71       58.14      3.90 o 
  -6   6  14       40.09       41.95      1.89 o 
  -5   6  14       53.58       56.08      2.27 o 
  -4   6  14       20.19       20.71      1.87 o 
  -3   6  14       36.28       38.64      3.24 o 
  -2   6  14        9.06        4.77      1.80 o 
  -1   6  14       67.98       73.95      5.30 o 
   0   6  14        2.11        2.71      1.22 o 
   1   6  14        8.75        9.55      2.33 o 
   2   6  14        6.23        5.84      1.61 o 
   3   6  14        3.56        4.42      1.39 o 
 -13   1  15       84.91       97.12      4.63 o 
 -12   1  15       10.37       10.67      1.66 o 
 -11   1  15       64.44       61.86      2.43 o 
 -10   1  15       27.27       28.86      1.74 o 
  -9   1  15       27.94       32.13      1.46 o 
  -8   1  15       70.09       68.07      1.81 o 
  -7   1  15       22.77       29.80      1.14 o 
  -6   1  15      788.59      761.27      9.62 o 
  -5   1  15       98.59       95.98      1.90 o 
  -4   1  15        4.15        3.56      0.55 o 
  -3   1  15       16.26       17.79      0.92 o 
  -2   1  15       40.92       39.84      1.28 o 
  -1   1  15      779.06      779.03      9.54 o 
   0   1  15      209.82      239.79      3.51 o 
   1   1  15      281.32      278.94      4.02 o 
   2   1  15       59.06       49.55      1.61 o 
   3   1  15      190.34      192.51      3.57 o 
   4   1  15       25.58       24.48      1.45 o 
   5   1  15      330.16      314.42      5.57 o 
   6   1  15       13.10       12.71      1.57 o 
   7   1  15        2.24        3.08      1.80 o 
   8   1  15        8.44       10.05      1.80 o 
   9   1  15      154.02      151.84      6.41 o 
  10   1  15        6.63        3.22      2.60 o 
 -12   2  15       27.90       32.89      3.52 o 
 -11   2  15       18.60       19.66      2.63 o 
 -10   2  15      330.40      344.71      5.10 o 
  -9   2  15      229.85      249.00      3.87 o 
  -8   2  15       96.29       83.18      1.95 o 
  -7   2  15        0.46        0.11      0.54 o 
  -6   2  15       72.76       62.12      1.87 o 
  -5   2  15      125.47      128.52      2.73 o 
  -4   2  15        2.58        7.85      0.85 o 
  -3   2  15      260.60      244.11      3.76 o 
  -2   2  15       85.98       82.33      2.05 o 
  -1   2  15       86.71       89.97      2.06 o 
   0   2  15       41.49       41.06      1.31 o 
   1   2  15       91.80       81.56      1.87 o 
   2   2  15        6.33       11.56      1.07 o 
   3   2  15        2.10        0.78      0.77 o 
   4   2  15       75.92       81.07      2.28 o 
   5   2  15      321.88      333.32      6.42 o 
   6   2  15       81.00       82.40      2.71 o 
   7   2  15       80.13       76.22      3.00 o 
   8   2  15        8.84        7.56      1.74 o 
   9   2  15        9.76        9.64      1.87 o 
 -12   3  15       67.37       63.97      3.32 o 
 -11   3  15       52.21       45.39      1.95 o 
 -10   3  15       13.77       14.93      1.43 o 
  -9   3  15       15.64       21.68      1.30 o 
  -8   3  15      339.51      318.72      4.95 o 
  -7   3  15      100.22       93.23      2.42 o 
  -6   3  15       51.03       50.39      1.74 o 
  -5   3  15      733.54      680.63      9.37 o 
  -4   3  15      601.31      558.14      7.90 o 
  -3   3  15      130.31      124.82      2.69 o 
  -2   3  15      325.69      303.79      4.53 o 
  -1   3  15        5.79        2.86      0.68 o 
   0   3  15      532.33      514.80      7.36 o 
   1   3  15      211.27      203.50      4.32 o 
   2   3  15        8.09        7.10      0.99 o 
   3   3  15       46.51       50.14      1.82 o 
   4   3  15      160.37      158.38      3.63 o 
   5   3  15        5.75        7.59      1.20 o 
   6   3  15       11.38       17.54      2.06 o 
   7   3  15       98.12       97.48      3.05 o 
   8   3  15      132.61      131.57      4.04 o 
 -10   4  15      155.30      158.38      3.72 o 
  -9   4  15       40.22       42.66      1.87 o 
  -8   4  15       38.54       41.62      1.70 o 
  -7   4  15        2.13        2.26      0.76 o 
  -6   4  15        2.00        3.26      0.79 o 
  -5   4  15      142.59      139.09      3.31 o 
  -4   4  15      311.34      299.02      4.95 o 
  -3   4  15      436.32      406.01      5.89 o 
  -2   4  15        0.84        0.38      0.68 o 
  -1   4  15      269.80      266.06      4.89 o 
   0   4  15      109.46      117.33      2.74 o 
   1   4  15       22.94       28.22      1.43 o 
   2   4  15        2.95        4.28      1.19 o 
   3   4  15       23.41       21.86      1.65 o 
   4   4  15      615.53      563.49      8.99 o 
   5   4  15      219.52      231.28      4.87 o 
   6   4  15      139.34      151.54      3.95 o 
   7   4  15       49.81       51.38      2.53 o 
  -9   5  15       46.42       50.55      2.32 o 
  -8   5  15      128.87      130.19      3.31 o 
  -7   5  15       14.11       14.98      1.30 o 
  -6   5  15      262.60      261.36      5.38 o 
  -5   5  15        0.05        1.37      0.78 o 
  -4   5  15        3.90        5.35      0.86 o 
  -3   5  15       55.69       54.21      1.90 o 
  -2   5  15       11.72       15.06      1.26 o 
  -1   5  15       39.42       36.81      3.03 o 
   0   5  15      185.39      175.00      4.27 o 
   1   5  15       47.68       52.61      2.30 o 
   2   5  15       54.03       60.73      3.29 o 
   3   5  15      116.09      121.13      5.32 o 
   4   5  15       79.28       73.64      3.30 o 
   5   5  15        7.11        5.54      1.73 o 
  -5   6  15       27.11       23.86      1.63 o 
  -4   6  15       13.51       15.10      1.67 o 
  -3   6  15       15.80       20.87      1.67 o 
  -2   6  15        1.95        2.11      1.06 o 
  -1   6  15       14.36       15.33      1.77 o 
   0   6  15       42.17       39.07      2.52 o 
   1   6  15       14.43       17.09      1.86 o 
   2   6  15        6.51       12.05      1.75 o 
 -13   0  16        1.37        3.47      3.97 o 
 -12   0  16      135.98      152.66      6.84 o 
 -11   0  16       47.68       44.04      4.30 o 
 -10   0  16        8.37        4.93      2.62 o 
  -9   0  16        2.41        1.53      1.46 o 
  -8   0  16       61.16       61.39      3.32 o 
  -7   0  16       36.65       36.31      3.42 o 
  -6   0  16       79.66       72.61      2.49 o 
  -5   0  16     1438.54     1395.68     22.12 o 
  -4   0  16     2430.33     2362.90     32.80 o 
  -3   0  16      949.10      958.86     15.44 o 
  -2   0  16      149.71      147.26      4.93 o 
  -1   0  16      607.91      643.77      9.93 o 
   0   0  16       40.40       28.09      1.50 o 
   1   0  16        9.63        5.66      1.66 o 
   2   0  16      376.98      346.01      7.59 o 
   3   0  16     1216.92     1296.69     23.07 o 
   4   0  16        1.39        1.79      1.62 o 
   5   0  16       21.35       26.68      2.63 o 
   6   0  16      193.23      192.80      6.59 o 
   7   0  16       34.95       31.71      2.98 o 
   8   0  16      124.04      128.74      7.53 o 
   9   0  16       19.09       23.78      4.34 o 
 -12   1  16       14.28       14.96      2.30 o 
 -11   1  16       43.45       44.00      2.11 o 
 -10   1  16       93.97       91.31      3.64 o 
  -9   1  16      396.55      407.90      7.54 o 
  -8   1  16       11.92       11.88      0.99 o 
  -7   1  16      233.81      226.81      3.77 o 
  -6   1  16       68.79       68.16      1.81 o 
  -5   1  16       13.99       19.49      0.92 o 
  -4   1  16        0.38       -0.10      0.55 o 
  -3   1  16      406.62      381.32      5.60 o 
  -2   1  16     1521.66     1478.66     18.26 o 
  -1   1  16      451.39      439.80      5.62 o 
   0   1  16        0.70        0.67      0.61 o 
   1   1  16       54.34       65.92      2.36 o 
   2   1  16        9.89       17.12      1.16 o 
   3   1  16      285.15      291.41      4.79 o 
   4   1  16       15.57       19.74      1.42 o 
   5   1  16       34.87       40.57      2.15 o 
   6   1  16      296.33      283.38      6.79 o 
   7   1  16      273.86      264.61      6.40 o 
   8   1  16       34.88       36.47      2.64 o 
   9   1  16        5.75        2.07      3.30 o 
 -12   2  16       26.92       25.57      2.60 o 
 -11   2  16      145.81      149.68      5.75 o 
 -10   2  16        2.80        3.75      1.06 o 
  -9   2  16        0.00        0.28      0.72 o 
  -8   2  16        8.70        6.72      0.87 o 
  -7   2  16      230.31      211.40      5.59 o 
  -6   2  16      683.65      651.35      9.58 o 
  -5   2  16       73.49       68.31      2.14 o 
  -4   2  16      211.56      198.99      3.62 o 
  -3   2  16      356.34      344.01      5.20 o 
  -2   2  16      520.81      516.97      6.84 o 
  -1   2  16      480.90      463.94      6.67 o 
   0   2  16        2.74        0.25      0.65 o 
   1   2  16     1100.17     1118.88     13.47 o 
   2   2  16       64.23       59.73      1.93 o 
   3   2  16       98.50       87.03      2.38 o 
   4   2  16       48.41       49.52      1.89 o 
   5   2  16      248.83      243.79      5.32 o 
   6   2  16        6.79        5.88      1.37 o 
   7   2  16        7.03        4.60      1.67 o 
   8   2  16       45.98       49.00      2.90 o 
   9   2  16        8.88       11.80      2.62 o 
 -11   3  16       10.81       10.56      1.24 o 
 -10   3  16       14.32       14.46      1.22 o 
  -9   3  16       44.25       42.32      1.72 o 
  -8   3  16        0.29        1.19      0.79 o 
  -7   3  16      112.51      109.78      2.69 o 
  -6   3  16       86.74       82.62      2.29 o 
  -5   3  16       28.98       27.78      1.37 o 
  -4   3  16      245.93      240.49      4.21 o 
  -3   3  16        1.78        1.53      0.80 o 
  -2   3  16       75.72       78.46      2.12 o 
  -1   3  16       83.40       76.34      1.97 o 
   0   3  16       13.06       16.14      1.32 o 
   1   3  16       34.30       32.19      1.51 o 
   2   3  16       37.82       40.00      1.75 o 
   3   3  16       72.47       67.95      2.34 o 
   4   3  16        2.10        0.97      0.96 o 
   5   3  16       12.73       15.31      1.44 o 
   6   3  16       13.08       16.92      1.53 o 
   7   3  16        7.99        5.83      1.54 o 
   8   3  16        0.18       -0.66      1.48 o 
 -10   4  16        1.73        2.38      0.96 o 
  -9   4  16        1.61        0.72      0.90 o 
  -8   4  16        1.04        1.66      0.84 o 
  -7   4  16       13.83       12.80      1.19 o 
  -6   4  16      144.92      130.74      3.05 o 
  -5   4  16       56.70       53.95      1.87 o 
  -4   4  16        4.41        5.82      0.92 o 
  -3   4  16       38.84       36.48      1.69 o 
  -2   4  16        0.86        0.81      0.70 o 
  -1   4  16       29.29       29.79      1.55 o 
   0   4  16        1.78        1.60      0.83 o 
   1   4  16       31.21       31.94      2.52 o 
   2   4  16        5.91        6.26      1.16 o 
   3   4  16       10.90       15.59      1.53 o 
   4   4  16       29.84       40.35      2.86 o 
   5   4  16       60.63       52.82      2.33 o 
   6   4  16       22.29       19.38      1.85 o 
   7   4  16        0.02       -0.11      1.55 o 
  -8   5  16      121.62      109.88      3.07 o 
  -7   5  16      105.22      107.16      3.13 o 
  -6   5  16        8.68        9.63      1.24 o 
  -5   5  16       55.21       51.77      2.05 o 
  -4   5  16        0.39       -0.72      0.74 o 
  -3   5  16       13.17       15.80      1.32 o 
  -2   5  16       41.75       38.96      1.79 o 
  -1   5  16        9.51       10.42      1.13 o 
   0   5  16        1.09        2.12      0.95 o 
   1   5  16        6.94        6.84      1.20 o 
   2   5  16       10.67        9.84      1.56 o 
   3   5  16        0.07        0.70      1.17 o 
   4   5  16       17.64       16.34      2.70 o 
   5   5  16       86.46       94.08      3.66 o 
  -4   6  16      132.41      141.81      4.57 o 
  -3   6  16       36.29       37.65      2.17 o 
  -2   6  16        2.56        2.73      1.32 o 
  -1   6  16       19.83       17.70      2.61 o 
   0   6  16        8.93       15.16      1.84 o 
   1   6  16        0.21        0.46      1.34 o 
 -12   1  17       38.65       46.80      3.31 o 
 -11   1  17        8.98       10.09      1.38 o 
 -10   1  17      156.78      155.89      4.04 o 
  -9   1  17       78.52       75.95      2.74 o 
  -8   1  17       63.39       66.13      2.03 o 
  -7   1  17      110.68       98.61      2.48 o 
  -6   1  17      124.56      133.52      2.88 o 
  -5   1  17       12.99       16.77      1.11 o 
  -4   1  17      624.44      598.96      7.75 o 
  -3   1  17       85.90       88.42      2.18 o 
  -2   1  17       92.27       89.95      2.09 o 
  -1   1  17        0.56        1.37      0.61 o 
   0   1  17      272.68      284.10      4.10 o 
   1   1  17       82.52       75.49      2.82 o 
   2   1  17       16.15       13.77      1.29 o 
   3   1  17        1.12        2.04      1.25 o 
   4   1  17      111.13      118.62      3.43 o 
   5   1  17       79.88       91.65      3.11 o 
   6   1  17       35.12       34.02      2.70 o 
   7   1  17        1.41        0.28      1.38 o 
   8   1  17        3.96        3.48      1.78 o 
   9   1  17        5.92        4.27      2.57 o 
 -12   2  17       55.60       49.99      3.58 o 
 -11   2  17       83.83       79.72      4.26 o 
 -10   2  17        2.20        2.01      1.11 o 
  -9   2  17      104.58      101.74      3.91 o 
  -8   2  17      294.52      300.20      4.79 o 
  -7   2  17        3.24        2.95      0.80 o 
  -6   2  17       97.09      100.14      2.52 o 
  -5   2  17      210.63      195.71      3.66 o 
  -4   2  17       16.54       17.10      1.17 o 
  -3   2  17       10.53        8.87      0.96 o 
  -2   2  17      281.02      261.38      5.12 o 
  -1   2  17        0.94        0.29      0.67 o 
   0   2  17       31.10       30.01      1.31 o 
   1   2  17       87.23       78.26      2.08 o 
   2   2  17       24.20       32.06      1.56 o 
   3   2  17      132.69      134.44      3.05 o 
   4   2  17      117.25      118.48      2.92 o 
   5   2  17      108.50      111.34      3.49 o 
   6   2  17       80.99       83.74      4.37 o 
   7   2  17       75.00       81.94      5.69 o 
   8   2  17      206.12      194.54      8.09 o 
 -11   3  17       61.41       58.58      2.72 o 
 -10   3  17       78.87       84.87      2.60 o 
  -9   3  17       45.96       50.56      1.89 o 
  -8   3  17      156.80      142.67      3.01 o 
  -7   3  17       47.46       52.04      1.91 o 
  -6   3  17       28.44       25.62      1.40 o 
  -5   3  17      129.66      127.28      2.89 o 
  -4   3  17        0.04        0.00      0.71 o 
  -3   3  17      336.02      326.08      5.65 o 
  -2   3  17      289.67      283.59      4.77 o 
  -1   3  17      145.04      142.20      3.04 o 
   0   3  17        4.72        1.71      0.81 o 
   1   3  17       13.76       13.79      1.19 o 
   2   3  17       46.75       46.42      2.06 o 
   3   3  17       68.55       74.06      3.38 o 
   4   3  17      213.00      207.46      4.44 o 
   5   3  17      173.33      186.19      4.26 o 
   6   3  17       74.41       77.90      5.19 o 
   7   3  17        3.33        2.78      1.57 o 
  -9   4  17      122.66      136.85      3.41 o 
  -8   4  17      178.71      166.98      3.79 o 
  -7   4  17      228.36      202.14      4.41 o 
  -6   4  17       37.94       38.80      1.71 o 
  -5   4  17       56.94       61.77      2.04 o 
  -4   4  17        0.44        0.78      0.72 o 
  -3   4  17        0.12        0.91      0.73 o 
  -2   4  17       99.80       97.23      3.03 o 
  -1   4  17       42.30       45.68      1.90 o 
   0   4  17      116.36      108.42      2.91 o 
   1   4  17      189.63      199.27      3.94 o 
   2   4  17      136.57      150.31      3.94 o 
   3   4  17      102.63      109.16      3.37 o 
   4   4  17      120.58      110.41      3.45 o 
   5   4  17       60.16       53.06      2.80 o 
   6   4  17       34.52       45.25      2.59 o 
  -7   5  17        1.11        1.75      0.97 o 
  -6   5  17       95.90       97.43      4.36 o 
  -5   5  17        6.92        6.04      1.05 o 
  -4   5  17      132.21      124.12      4.22 o 
  -3   5  17      223.49      225.63      5.35 o 
  -2   5  17      103.72      117.79      3.60 o 
  -1   5  17       15.22       20.23      1.65 o 
   0   5  17      123.45      130.47      4.46 o 
   1   5  17       32.04       42.02      4.51 o 
   2   5  17        1.94        2.03      1.27 o 
   3   5  17       68.77       69.20      3.21 o 
   4   5  17       97.45      102.42      3.81 o 
 -12   0  18       46.00       52.94      4.29 o 
 -11   0  18      278.01      302.07     14.57 o 
 -10   0  18       20.04       18.63      2.36 o 
  -9   0  18      411.21      411.15     14.24 o 
  -8   0  18      341.39      332.78      9.38 o 
  -7   0  18       42.38       42.90      2.91 o 
  -6   0  18        0.01        0.88      1.57 o 
  -5   0  18      424.01      411.98      8.76 o 
  -4   0  18      363.19      348.67      8.83 o 
  -3   0  18       21.60       20.85      2.06 o 
  -2   0  18      205.68      196.27      9.49 o 
  -1   0  18      798.77      802.23     35.57 o 
   0   0  18      192.37      198.90      5.21 o 
   1   0  18       14.52       15.96      2.09 o 
   2   0  18      162.24      177.69      6.33 o 
   3   0  18       99.29       95.10      4.38 o 
   4   0  18      199.00      213.97      6.91 o 
   5   0  18      436.63      433.73     11.20 o 
   6   0  18      187.93      194.88      8.30 o 
   7   0  18       72.94       69.93      5.43 o 
   8   0  18       15.46       15.69      3.99 o 
 -12   1  18       89.46      106.03      4.95 o 
 -11   1  18      138.52      128.89      4.62 o 
 -10   1  18       46.94       45.85      2.59 o 
  -9   1  18       15.41       18.49      1.88 o 
  -8   1  18      133.28      131.31      4.09 o 
  -7   1  18      101.08      105.82      2.89 o 
  -6   1  18      717.57      674.98     10.22 o 
  -5   1  18      389.43      372.41      5.86 o 
  -4   1  18      153.54      148.34      2.99 o 
  -3   1  18        3.94        4.36      0.82 o 
  -2   1  18       49.79       43.57      1.48 o 
  -1   1  18      317.06      303.04      4.87 o 
   0   1  18       18.29       15.89      1.19 o 
   1   1  18        1.83        2.78      0.98 o 
   2   1  18      160.94      176.10      5.49 o 
   3   1  18      118.79      114.37      3.06 o 
   4   1  18      371.73      366.18      6.88 o 
   5   1  18       35.92       37.60      2.21 o 
   6   1  18       52.94       52.28      2.88 o 
   7   1  18       67.25       66.78      3.35 o 
   8   1  18       47.43       50.84      3.25 o 
 -11   2  18        0.05       -0.59      1.72 o 
 -10   2  18       26.48       27.92      2.91 o 
  -9   2  18      154.37      155.96      3.73 o 
  -8   2  18        6.00       11.89      1.17 o 
  -7   2  18      290.67      281.03      5.15 o 
  -6   2  18        1.06        2.97      0.83 o 
  -5   2  18       62.01       64.97      2.04 o 
  -4   2  18        9.14        8.32      1.18 o 
  -3   2  18       11.50       15.39      1.22 o 
  -2   2  18      429.20      422.79      5.98 o 
  -1   2  18       81.87       78.45      2.23 o 
   0   2  18        1.52        0.40      0.76 o 
   1   2  18      547.76      532.09      7.71 o 
   2   2  18       22.09       24.67      1.69 o 
   3   2  18       90.40       98.47      2.91 o 
   4   2  18        0.12       -0.01      1.07 o 
   5   2  18       37.02       34.27      2.38 o 
   6   2  18       73.93       79.17      3.39 o 
   7   2  18       65.32       70.09      3.35 o 
 -10   3  18       24.79       20.97      1.90 o 
  -9   3  18       74.99       71.66      2.39 o 
  -8   3  18        6.08        6.20      0.95 o 
  -7   3  18       12.20       16.24      1.27 o 
  -6   3  18      215.25      222.09      4.20 o 
  -5   3  18        3.53        4.68      0.90 o 
  -4   3  18      129.28      114.70      2.94 o 
  -3   3  18       50.55       56.45      1.91 o 
  -2   3  18        1.59        0.32      0.71 o 
  -1   3  18        0.18        0.41      0.78 o 
   0   3  18       25.45       26.86      1.50 o 
   1   3  18        1.24        2.54      0.90 o 
   2   3  18       76.95       81.59      2.61 o 
   3   3  18        4.36        9.32      1.36 o 
   4   3  18        3.66        3.34      1.13 o 
   5   3  18        2.51        3.63      1.56 o 
   6   3  18        5.61        4.03      1.66 o 
   7   3  18        3.74        3.56      2.79 o 
  -9   4  18        2.94        3.48      1.03 o 
  -8   4  18        7.90        6.79      1.11 o 
  -7   4  18       17.22       15.96      1.42 o 
  -6   4  18       70.61       60.75      2.55 o 
  -5   4  18       27.65       28.30      1.53 o 
  -4   4  18       51.98       42.27      1.76 o 
  -3   4  18       20.46       22.81      1.48 o 
  -2   4  18       13.88       13.71      1.28 o 
  -1   4  18        8.71        6.76      1.24 o 
   0   4  18       22.63       21.75      1.50 o 
   1   4  18        4.51        3.45      1.06 o 
   2   4  18        6.23        5.33      1.25 o 
   3   4  18        2.54        1.16      1.16 o 
   4   4  18       41.59       44.97      2.39 o 
   5   4  18        7.58       11.03      2.05 o 
  -6   5  18       18.63       21.61      1.64 o 
  -5   5  18        0.14        1.36      0.91 o 
  -4   5  18       33.45       35.15      2.41 o 
  -3   5  18       39.91       36.79      2.17 o 
  -2   5  18        8.63       15.70      2.21 o 
  -1   5  18       56.63       59.21      2.61 o 
   0   5  18        4.65        6.76      1.55 o 
   1   5  18        1.13        1.05      1.30 o 
   2   5  18        2.55        3.57      1.41 o 
   3   5  18       11.72       11.06      1.70 o 
 -11   1  19       11.81        9.13      2.08 o 
 -10   1  19        1.93        3.26      1.81 o 
  -9   1  19       45.53       42.34      2.58 o 
  -8   1  19      247.88      252.01      6.19 o 
  -7   1  19       74.30       71.62      2.64 o 
  -6   1  19      215.83      209.63      4.39 o 
  -5   1  19       49.84       49.16      2.04 o 
  -4   1  19      365.04      349.74      5.47 o 
  -3   1  19       66.98       69.58      2.17 o 
  -2   1  19       56.26       48.92      1.92 o 
  -1   1  19       74.25       73.18      2.35 o 
   0   1  19       15.16       15.09      1.35 o 
   1   1  19       19.71       24.75      1.59 o 
   2   1  19       53.30       56.40      2.23 o 
   3   1  19       88.53       90.94      3.08 o 
   4   1  19       13.16       10.53      1.60 o 
   5   1  19      136.00      134.55      3.91 o 
   6   1  19      108.01      112.10      4.14 o 
   7   1  19        3.77        2.11      1.71 o 
 -11   2  19       93.09      101.83      4.95 o 
 -10   2  19       89.29       83.02      3.90 o 
  -9   2  19       57.01       58.56      2.36 o 
  -8   2  19        8.16        7.11      1.19 o 
  -7   2  19       20.77       19.43      1.98 o 
  -6   2  19       16.30       22.09      1.39 o 
  -5   2  19       47.10       46.47      1.82 o 
  -4   2  19      113.84      110.14      2.88 o 
  -3   2  19      165.70      156.73      4.20 o 
  -2   2  19        0.50       -0.02      0.69 o 
  -1   2  19        0.38        1.16      0.70 o 
   0   2  19        0.57        0.45      0.89 o 
   1   2  19       91.16       97.42      3.42 o 
   2   2  19       17.16       19.88      1.67 o 
   3   2  19        4.79        4.07      1.20 o 
   4   2  19       48.69       55.39      3.18 o 
   5   2  19      222.02      226.19      6.59 o 
   6   2  19       13.81       12.85      2.02 o 
   7   2  19        0.10        1.38      1.68 o 
 -10   3  19        1.82        0.59      1.27 o 
  -9   3  19      331.77      324.87      9.29 o 
  -8   3  19       84.88       88.31      2.44 o 
  -7   3  19       30.50       30.18      1.59 o 
  -6   3  19        5.26        6.66      1.02 o 
  -5   3  19      224.17      219.27      4.17 o 
  -4   3  19      135.55      130.87      4.53 o 
  -3   3  19       19.55       18.02      1.26 o 
  -2   3  19       12.17       12.76      1.20 o 
  -1   3  19       43.25       46.43      2.66 o 
   0   3  19      378.79      375.43      8.88 o 
   1   3  19       57.41       59.79      2.11 o 
   2   3  19       95.14      102.54      3.06 o 
   3   3  19        1.76        3.51      1.32 o 
   4   3  19        2.10        1.03      1.98 o 
   5   3  19       38.43       44.64      3.17 o 
   6   3  19       99.51      103.38      4.29 o 
  -8   4  19        9.30        7.99      1.17 o 
  -7   4  19       13.77       11.23      1.36 o 
  -6   4  19        1.83        1.19      0.96 o 
  -5   4  19      140.33      143.04      3.31 o 
  -4   4  19      211.77      229.47      5.89 o 
  -3   4  19       74.44       79.24      2.57 o 
  -2   4  19      311.67      307.80      5.75 o 
  -1   4  19       12.62       12.46      1.33 o 
   0   4  19       15.80       15.79      1.41 o 
   1   4  19       53.95       56.13      2.37 o 
   2   4  19      106.28      117.19      3.60 o 
   3   4  19       36.78       41.00      2.31 o 
   4   4  19       25.04       26.91      3.46 o 
  -5   5  19       65.25       70.32      3.06 o 
  -4   5  19       20.63       27.43      2.01 o 
  -3   5  19        0.29        1.44      1.49 o 
  -2   5  19      150.30      172.36      4.71 o 
  -1   5  19       55.85       63.29      3.24 o 
   0   5  19      116.50      122.11      4.50 o 
   1   5  19       57.32       67.00      3.32 o 
 -11   0  20      308.01      328.61     12.04 o 
 -10   0  20        0.22        0.17      3.10 o 
  -9   0  20      140.33      131.79     11.28 o 
  -8   0  20     1447.80     1417.48     38.06 o 
  -7   0  20      395.48      384.33     13.31 o 
  -6   0  20      185.14      174.60      8.24 o 
  -5   0  20        0.98        0.61      1.29 o 
  -4   0  20      119.40      124.51      4.75 o 
  -3   0  20      514.57      497.15     12.00 o 
  -2   0  20       40.86       37.48      3.38 o 
  -1   0  20       37.45       33.47      2.72 o 
   0   0  20      215.75      215.26      9.36 o 
   1   0  20       11.28       10.24      2.08 o 
   2   0  20      592.76      641.71     17.05 o 
   3   0  20       38.74       42.21      3.24 o 
   4   0  20      390.45      392.34     10.49 o 
   5   0  20       80.74       81.55      4.48 o 
   6   0  20       35.52       33.88      3.31 o 
   7   0  20      191.22      197.93     10.66 o 
 -11   1  20      168.29      178.01     12.15 o 
 -10   1  20      232.97      230.10      6.01 o 
  -9   1  20       64.37       61.07      3.68 o 
  -8   1  20       30.44       33.10      2.49 o 
  -7   1  20       28.39       27.44      2.06 o 
  -6   1  20        0.90       -0.17      1.17 o 
  -5   1  20       90.65       85.84      3.41 o 
  -4   1  20        0.27       -0.32      1.17 o 
  -3   1  20       66.75       68.86      2.23 o 
  -2   1  20      332.36      333.48      5.75 o 
  -1   1  20      507.94      515.78      8.04 o 
   0   1  20        0.27       -0.78      1.05 o 
   1   1  20      135.93      138.96      3.41 o 
   2   1  20       59.06       60.46      2.35 o 
   3   1  20        9.88        6.82      1.43 o 
   4   1  20       67.38       70.17      2.87 o 
   5   1  20       67.60       73.12      3.29 o 
   6   1  20      166.17      191.82      5.46 o 
 -10   2  20       13.33       11.39      2.31 o 
  -9   2  20       36.05       31.82      2.40 o 
  -8   2  20        6.78        5.97      1.22 o 
  -7   2  20        9.17        7.98      1.44 o 
  -6   2  20      347.80      334.30      8.14 o 
  -5   2  20        9.64       11.05      1.25 o 
  -4   2  20       82.21       75.67      2.42 o 
  -3   2  20       15.48       15.76      1.22 o 
  -2   2  20      271.97      248.34      4.34 o 
  -1   2  20      123.66      126.40      3.42 o 
   0   2  20        1.69        1.17      1.08 o 
   1   2  20       23.95       21.05      1.70 o 
   2   2  20      118.75      119.19      3.55 o 
   3   2  20       57.38       63.93      2.69 o 
   4   2  20        0.23        0.76      1.89 o 
   5   2  20        0.17        0.94      1.51 o 
   6   2  20        0.00       -0.86      1.92 o 
  -9   3  20       11.95       16.22      1.75 o 
  -8   3  20       17.34       16.90      1.51 o 
  -7   3  20       19.06       17.91      1.41 o 
  -6   3  20      115.66      108.39      2.89 o 
  -5   3  20       19.12       17.08      1.45 o 
  -4   3  20      100.80       98.54      2.63 o 
  -3   3  20        1.10       -0.18      0.78 o 
  -2   3  20       15.22       19.09      1.44 o 
  -1   3  20       62.97       68.32      2.37 o 
   0   3  20       39.00       40.57      1.80 o 
   1   3  20        1.39       -0.27      0.92 o 
   2   3  20       19.48       20.90      1.94 o 
   3   3  20       22.26       20.85      1.97 o 
   4   3  20       11.20       12.23      3.73 o 
   5   3  20        2.29        2.71      1.63 o 
  -7   4  20        3.71        3.08      1.13 o 
  -6   4  20       89.77       85.16      2.70 o 
  -5   4  20       10.00       12.41      1.47 o 
  -4   4  20        0.05        0.30      1.04 o 
  -3   4  20       10.72       13.49      1.37 o 
  -2   4  20        1.31        0.79      0.96 o 
  -1   4  20        3.21        4.85      1.11 o 
   0   4  20        2.54        7.10      1.22 o 
   1   4  20        3.22        3.28      1.56 o 
   2   4  20        0.08        0.90      1.21 o 
   3   4  20       51.90       71.25      3.36 o 
 -10   1  21      134.01      137.76      6.74 o 
  -9   1  21       29.87       24.49      2.74 o 
  -8   1  21       15.03        9.91      2.25 o 
  -7   1  21        0.16       -1.86      1.93 o 
  -6   1  21        6.04        3.45      1.42 o 
  -5   1  21       52.91       53.31      3.37 o 
  -4   1  21       30.42       31.53      2.20 o 
  -3   1  21       23.45       25.35      1.74 o 
  -2   1  21       25.93       28.96      1.71 o 
  -1   1  21       43.75       46.10      2.05 o 
   0   1  21       24.24       26.97      1.86 o 
   1   1  21      117.66      130.52      3.71 o 
   2   1  21        1.74        0.91      1.55 o 
   3   1  21       28.61       31.33      2.09 o 
   4   1  21       16.16       15.57      1.84 o 
   5   1  21       83.49       81.46      3.53 o 
   6   1  21        8.78        5.35      1.91 o 
  -9   2  21       18.29       13.58      2.37 o 
  -8   2  21       87.04       94.35      3.24 o 
  -7   2  21       36.26       36.58      1.99 o 
  -6   2  21        2.08        1.61      1.05 o 
  -5   2  21        1.75        0.44      0.99 o 
  -4   2  21       34.28       35.37      1.94 o 
  -3   2  21        1.65        0.92      1.02 o 
  -2   2  21       36.45       37.32      2.24 o 
  -1   2  21       51.24       54.84      2.35 o 
   0   2  21       79.41       77.97      2.86 o 
   1   2  21       41.19       41.21      2.58 o 
   2   2  21        0.10       -0.37      1.21 o 
   3   2  21       17.18       11.81      1.85 o 
   4   2  21        3.70        2.70      1.74 o 
   5   2  21       69.68       77.45      4.60 o 
  -8   3  21       22.76       26.81      1.99 o 
  -7   3  21      114.07      115.25      3.23 o 
  -6   3  21        0.26       -0.43      0.90 o 
  -5   3  21       97.29       94.66      2.91 o 
  -4   3  21      232.95      248.70      5.50 o 
  -3   3  21        3.41        3.08      1.02 o 
  -2   3  21       19.63       18.59      1.57 o 
  -1   3  21        1.14        2.08      1.28 o 
   0   3  21       14.52       16.52      1.62 o 
   1   3  21        0.64       -0.32      1.22 o 
   2   3  21       17.78       27.10      2.15 o 
   3   3  21      125.47      129.03      4.67 o 
   4   3  21       39.74       32.92      4.54 o 
  -6   4  21        0.01        0.47      1.11 o 
  -5   4  21      175.00      177.50      4.88 o 
  -4   4  21       30.75       32.46      2.45 o 
  -3   4  21       26.65       31.33      2.16 o 
  -2   4  21       40.23       47.20      3.16 o 
  -1   4  21      344.65      385.81      8.76 o 
   0   4  21      102.71       97.77      3.69 o 
   1   4  21       10.47       13.55      1.93 o 
  -9   0  22       35.29       36.55      4.45 o 
  -8   0  22       28.36       36.06      4.64 o 
  -7   0  22        5.53       10.08      3.42 o 
  -6   0  22        0.67        1.10      2.71 o 
  -5   0  22      238.09      218.19     24.17 o 
  -4   0  22       27.65       24.40      2.45 o 
  -3   0  22       87.19       85.64      4.21 o 
  -2   0  22      618.00      591.37     14.17 o 
  -1   0  22      299.44      318.14      8.99 o 
   0   0  22       35.64       31.94      3.57 o 
   1   0  22        0.01       -0.83      1.69 o 
   2   0  22        0.46       -1.71      1.71 o 
   3   0  22      285.89      307.33     13.53 o 
   4   0  22       19.85       19.67      2.91 o 
   5   0  22       77.28       83.39      4.62 o 
  -9   1  22       11.03        6.50      2.79 o 
  -8   1  22       30.16       29.11      2.91 o 
  -7   1  22       27.00       32.71      3.04 o 
  -6   1  22       24.40       24.26      2.06 o 
  -5   1  22       50.06       54.66      2.75 o 
  -4   1  22       29.77       30.28      2.26 o 
  -3   1  22       82.76       81.44      2.87 o 
  -2   1  22       27.21       26.87      1.88 o 
  -1   1  22      229.31      242.42      5.72 o 
   0   1  22      166.94      167.64      4.97 o 
   1   1  22       78.58       92.92      3.33 o 
   2   1  22      281.66      309.02      7.40 o 
   3   1  22       22.72       27.14      2.01 o 
   4   1  22        2.24        3.62      1.61 o 
   5   1  22        1.23        0.26      1.99 o 
  -8   2  22       33.25       36.42      2.48 o 
  -7   2  22        1.84        0.22      1.28 o 
  -6   2  22       87.58       89.33      3.50 o 
  -5   2  22        1.83       -0.07      1.35 o 
  -4   2  22      121.75      122.39      3.52 o 
  -3   2  22       73.27       81.05      2.88 o 
  -2   2  22        1.07       -0.05      1.21 o 
  -1   2  22       12.62       15.86      1.62 o 
   0   2  22        1.67        1.50      1.26 o 
   1   2  22       10.02       12.19      1.63 o 
   2   2  22        0.00       -0.50      1.24 o 
   3   2  22       20.44       24.81      2.41 o 
   4   2  22       56.04       68.25      3.65 o 
  -7   3  22       22.17       17.70      1.77 o 
  -6   3  22       13.50       14.18      1.52 o 
  -5   3  22       82.46       78.10      3.09 o 
  -4   3  22       17.53       21.22      2.37 o 
  -3   3  22        1.94        0.04      1.47 o 
  -2   3  22        1.34       -0.07      1.11 o 
  -1   3  22        5.72        5.09      1.49 o 
   0   3  22        4.84        3.75      1.64 o 
   1   3  22       46.63       42.62      2.34 o 
   2   3  22        4.18        1.15      1.38 o 
  -3   4  22       60.85       63.78      4.02 o 
  -2   4  22        4.17        4.62      1.47 o 
  -1   4  22        2.29        2.50      1.42 o 
  -8   1  23       11.77       13.00      2.64 o 
  -7   1  23       94.17       95.32      4.48 o 
  -6   1  23        0.07       -1.17      1.17 o 
  -5   1  23       27.83       25.87      2.20 o 
  -4   1  23       57.39       57.35      2.97 o 
  -3   1  23        2.00       -0.52      1.66 o 
  -2   1  23       19.51       19.06      1.96 o 
  -1   1  23       63.95       69.82      2.76 o 
   0   1  23        1.65        4.00      1.36 o 
   1   1  23       35.10       34.27      2.76 o 
   2   1  23      150.58      154.54      9.95 o 
   3   1  23        4.73        3.95      1.73 o 
  -7   2  23       34.66       37.44      2.56 o 
  -6   2  23        9.93        8.99      1.68 o 
  -5   2  23       12.18       10.59      1.87 o 
  -4   2  23        3.33        3.36      1.60 o 
  -3   2  23       35.71       34.72      3.27 o 
  -2   2  23       60.76       54.52      2.74 o 
  -1   2  23       10.57        9.26      1.51 o 
   0   2  23       26.55       24.09      1.97 o 
   1   2  23       62.40       57.71      2.70 o 
   2   2  23       56.56       60.76      4.04 o 
  -5   3  23      110.50      102.92      3.36 o 
  -4   3  23       66.44       67.90      3.29 o 
  -3   3  23       56.74       57.69      3.38 o 
  -2   3  23       21.07       22.78      2.06 o 
  -1   3  23      101.04      110.81      3.91 o 
   0   3  23       93.50       91.58      4.78 o 
   1   3  23        5.09        3.33      2.48 o 
  -7   0  24      132.48      141.43      7.80 o 
  -6   0  24       75.45       76.72      6.14 o 
  -5   0  24      180.52      167.14     12.27 o 
  -4   0  24       62.76       54.27      3.61 o 
  -3   0  24       45.08       62.55      9.08 o 
  -2   0  24        8.42        7.95      2.15 o 
  -1   0  24      241.34      269.53     10.01 o 
   0   0  24      795.19      811.66     39.17 o 
   1   0  24       31.16       33.06      3.85 o 
   2   0  24      126.33      109.74      6.42 o 
  -7   1  24       12.82        6.04      2.39 o 
  -6   1  24       37.34       37.77      3.35 o 
  -5   1  24       25.95       25.96      2.36 o 
  -4   1  24       62.09       66.70      3.24 o 
  -3   1  24        7.52        5.92      1.76 o 
  -2   1  24      185.29      197.02      5.29 o 
  -1   1  24      101.64      100.72      3.82 o 
   0   1  24        8.08        4.90      1.94 o 
   1   1  24       25.60       33.24      2.63 o 
   2   1  24        1.19        2.09      1.55 o 
  -6   2  24        0.19       -0.57      1.38 o 
  -5   2  24        9.09        6.51      1.68 o 
  -4   2  24       30.27       31.79      2.76 o 
  -3   2  24        1.21       -1.15      1.57 o 
  -2   2  24       22.93       25.99      2.52 o 
  -1   2  24       27.79       31.33      3.08 o 
   0   2  24       36.84       43.72      2.38 o 
   1   2  24        5.33        4.14      1.64 o 
  -5   1  25       19.28       19.99      2.24 o 
  -4   1  25        3.18        0.18      1.57 o 
  -3   1  25        0.02       -0.73      1.63 o 
  -2   1  25       11.14       11.11      1.79 o 
  -1   1  25        2.89        3.81      1.66 o 
   0   1  25       10.21       11.68      2.17 o 
                                                 
